# Supplementary material for: Crystal structure of N-[(E)-(1,3-benzodioxol-5-yl)­methyl­idene]-4-chloro­aniline
Source: Acta Crystallogr Sect E Struct Rep Online. 2014 Oct 24;70(Pt 11):o1195–6. doi: 10.1107/S1600536814022892 (PMC4257285; doi:10.1107/S1600536814022892)
Supplement: Supplementary file 1 [file e-70-o1195-sup1.cif]

##############################################################################
#                                                                            #
# This CIF contains the data in a paper accepted for publication in          #
# Acta Crystallographica Section E. It conforms to the requirements of       #
# Notes for Authors for Acta Crystallographica Section E, and has been       #
# peer reviewed under the auspices of the IUCr Commission on Journals.       #
#                                                                            #
# Full details of the Crystallographic Information File format               #
# are given in the paper "The Crystallographic Information File (CIF):       #
# a New Standard Archive File for Crystallography" by S. R. Hall, F. H.      #
# Allen and I. D. Brown [Acta Cryst. (1991), A47, 655-685].                  #
#                                                                            #
# The current version of the core CIF dictionary is obtainable from          #
# ftp://ftp.iucr.org/pub/cif_core.dic.                                       #
#                                                                            #
# Software is freely available for graphical display of the structure(s)     #
# in this CIF. For information consult the CIF software page                 #
# http://www.iucr.org/resources/cif/software.                                #
#                                                                            #
# This file may be used for bona fide research purposes within the           #
# scientific community so long as proper attribution is given to the journal # 
# article from which it was obtained.                                        #
#                                                                            #
##############################################################################
data_I
_database_code_depnum_ccdc_archive 'CCDC 1029773'
_audit_creation_method     SHELXL-97
_chemical_name_systematic
;
<i>N<i>-[(<i>E<i>)-(1,3-Benzodioxol-5-yl)methylidene]-4-chloroaniline
;
_chemical_name_common     ?
_chemical_formula_moiety     'C14 H10 Cl N O2'
_chemical_formula_sum     'C14 H10 Cl N O2'
_chemical_formula_iupac     'C14 H10 Cl N O2'
_chemical_formula_weight     259.69
_chemical_melting_point     347(2)
_symmetry_cell_setting     orthorhombic
_symmetry_space_group_name_H-M     'P c a b'
_symmetry_space_group_name_Hall     '-P 2bc 2ac'
loop_
    _symmetry_equiv_pos_as_xyz
    'x, y, z'
    '-x, -y+1/2, z+1/2'
    'x+1/2, -y, -z+1/2'
    '-x+1/2, y+1/2, -z'
    '-x, -y, -z'
    'x, y-1/2, -z-1/2'
    '-x-1/2, y, z-1/2'
    'x-1/2, -y-1/2, z'
_cell_length_a     6.0014(4)
_cell_length_b     13.9015(16)
_cell_length_c     28.867(3)
_cell_angle_alpha     90.00
_cell_angle_beta     90.00
_cell_angle_gamma     90.00
_cell_volume     2408.3(4)
_cell_formula_units_Z     8
_cell_measurement_reflns_used     600
_cell_measurement_theta_min     2.93
_cell_measurement_theta_max     27.72
_cell_measurement_temperature     293(2)
_cell_special_details
;
;
_exptl_crystal_description     block
_exptl_crystal_colour     colourless
_exptl_crystal_size_max     0.19
_exptl_crystal_size_mid     0.10
_exptl_crystal_size_min     0.08
_exptl_crystal_density_diffrn     1.432
_exptl_crystal_density_meas     ?
_exptl_crystal_density_method     'not measured'
_exptl_crystal_F_000     1072
_exptl_absorpt_coefficient_mu     0.309
_exptl_absorpt_correction_type     none
_exptl_absorpt_process_details     ?
_exptl_absorpt_correction_T_min     0.9436
_exptl_absorpt_correction_T_max     0.9757
_exptl_special_details
;
Spectroscopic data for the title compound:
IR(ATR) \n~max~ cm^-1^: 2894 (CH~2~), 1600 (C=N), 1270 (C-O-C),
1490 (C=C), 827 (aromatic C-H), 789 (C-Cl) ; MS, (DIP 70 eV)
for C~14~H~10~ClNO~2~ <i>m</i>/<i>z</i>: (%): 259([<i>M</i>^+^],100),
261 ([<i>M</i>^+2^], 32), 138 (19), 121 (21), 75 (86).
~1~H NMR (400 MHz, CDC~l3~) \d: 8.30 (s, 1H, H-7), 7.51
(d, <i>J</i>= 1.6 Hz, 1H, H-9), 7.34 (d, <i>J</i>= 8.8 Hz, 2H,H-5,3),
7.26 (dd, <i>J</i>= 8.0, 1.6 Hz, 1H, H-13), 7.12
(d, <i>J</i>= 8.8 Hz, 2H, H-6,2), 6.88 (d, <i>J</i>= 8.0 Hz, 1H, H-12),
6.04 (s, 2H, H-14).^13^C NMR (100 MHz, CDCl~3~)\d: 159.70 (C-7),
150.69 (C-10), 150.44 (C-11), 148.45 (C-8), 131.12 (C-4),
130.87 (C-1), 129.16 (C-5,3), 125.93 (C-13), 122.17 (C-6,2),
108.22 (C-12), 106.77 (C-9), 101.65 (C-14).
;
_diffrn_ambient_temperature     293(2)
_diffrn_radiation_type     MoK\a
_diffrn_radiation_wavelength     0.71073
_diffrn_radiation_source     'fine-focus sealed tube'
_diffrn_radiation_monochromator     graphite
_diffrn_measurement_device_type     'Nonius KappaCCD'
_diffrn_measurement_method     '\f and \w scans'
_diffrn_detector_area_resol_mean     ?
_diffrn_reflns_number     5318
_diffrn_reflns_av_R_equivalents     0.0792
_diffrn_reflns_av_sigmaI/netI     0.1956
_diffrn_reflns_theta_min     2.93
_diffrn_reflns_theta_max     27.72
_diffrn_reflns_theta_full     27.72
_diffrn_measured_fraction_theta_max     0.843
_diffrn_measured_fraction_theta_full     0.843
_diffrn_reflns_limit_h_min     -7
_diffrn_reflns_limit_h_max     5
_diffrn_reflns_limit_k_min     -18
_diffrn_reflns_limit_k_max     8
_diffrn_reflns_limit_l_min     -33
_diffrn_reflns_limit_l_max     37
_diffrn_standards_number     ?
_diffrn_standards_interval_count     ?
_diffrn_standards_interval_time     ?
_diffrn_standards_decay_%     ?
_refine_special_details
;
 Refinement of F^2^ against ALL reflections.  The weighted R-factor wR and
 goodness of fit S are based on F^2^, conventional R-factors R are based
 on F, with F set to zero for negative F^2^. The threshold expression of
 F^2^ > 2\s(F^2^) is used only for calculating R-factors(gt) etc. and is
 not relevant to the choice of reflections for refinement.  R-factors based
 on F^2^ are statistically about twice as large as those based on F, and R-
 factors based on ALL data will be even larger.
;
_reflns_number_total     2377
_reflns_number_gt     882
_reflns_threshold_expression     I>2\s(I)
_refine_ls_structure_factor_coef     Fsqd
_refine_ls_matrix_type     full
_refine_ls_R_factor_all     0.2010
_refine_ls_R_factor_gt     0.0581
_refine_ls_wR_factor_gt     0.0933
_refine_ls_wR_factor_ref     0.1208
_refine_ls_goodness_of_fit_ref     0.883
_refine_ls_restrained_S_all     0.883
_refine_ls_number_reflns     2377
_refine_ls_number_parameters     203
_refine_ls_number_restraints     0
_refine_ls_hydrogen_treatment     refall
_refine_ls_weighting_scheme     calc
_refine_ls_weighting_details
                 'calc w=1/[\s^2^(Fo^2^)+(0.0356P)^2^] where P=(Fo^2^+2Fc^2^)/3'
_atom_sites_solution_hydrogens     geom
_atom_sites_solution_primary     direct
_atom_sites_solution_secondary     difmap
_refine_ls_shift/su_max     0.000
_refine_ls_shift/su_mean     0.000
_refine_diff_density_max     0.141
_refine_diff_density_min     -0.142
_refine_ls_extinction_method     none
_refine_ls_extinction_coef     ?
loop_
    _atom_type_symbol
    _atom_type_description
    _atom_type_scat_dispersion_real
    _atom_type_scat_dispersion_imag
    _atom_type_scat_source
    'C' 'C' 0.0030 0.0020
                         'International Tables Vol C Tables 4.2.6.8 and 6.1.1.4'
    'H' 'H' 0.0000 0.0000
                         'International Tables Vol C Tables 4.2.6.8 and 6.1.1.4'
    'Cl' 'Cl' 0.1480 0.1590
                         'International Tables Vol C Tables 4.2.6.8 and 6.1.1.4'
    'N' 'N' 0.0060 0.0030
                         'International Tables Vol C Tables 4.2.6.8 and 6.1.1.4'
    'O' 'O' 0.0110 0.0060
                         'International Tables Vol C Tables 4.2.6.8 and 6.1.1.4'
_computing_data_collection
;
COLLECT (Nonius, 1999)
;
_computing_cell_refinement
;
HKL Scalepack (Otwinowski & Minor 1997)
;
_computing_data_reduction
;
HKL Denzo and Scalepack (Otwinowski & Minor 1997)
;
_computing_structure_solution
;
SHELXS97 (Sheldrick 2008)
;
_computing_structure_refinement
;
SHELXL97 (Sheldrick, 2008)
;
_computing_molecular_graphics
;
ORTEP-3 for Windows (Farrugia, 2012)
;
_computing_publication_material
;
WinGX publication routines (Farrugia, 2012)
;
loop_
    _atom_site_type_symbol
    _atom_site_label
    _atom_site_fract_x
    _atom_site_fract_y
    _atom_site_fract_z
    _atom_site_U_iso_or_equiv
    _atom_site_thermal_displace_type
    _atom_site_calc_flag
    _atom_site_refinement_flags
    _atom_site_occupancy
    _atom_site_disorder_assembly
    _atom_site_disorder_group
    Cl Cl1 1.12362(17) 0.14475(7) 0.07300(4) 0.0934(5) Uani . . 1.000 . -16
    O O1 0.5831(4) 0.12741(17) 0.47355(10) 0.0907(12) Uani . . 1.000 . -16
    O O2 0.9308(4) 0.07606(17) 0.45147(10) 0.0896(11) Uani . . 1.000 . -16
    N N1 0.9505(4) 0.10652(15) 0.27165(11) 0.0565(10) Uani . . 1.000 . -16
    C C1 0.9840(5) 0.11197(19) 0.22375(14) 0.0501(14) Uani . . 1.000 . -16
    C C2 0.8314(6) 0.0822(2) 0.19112(17) 0.0583(14) Uani . . 1.000 . -16
    C C3 0.8719(6) 0.0919(2) 0.14533(17) 0.0630(14) Uani . . 1.000 . -16
    C C4 1.0729(6) 0.13107(19) 0.13112(13) 0.0593(14) Uani . . 1.000 . -16
    C C5 1.2271(6) 0.1580(2) 0.16245(17) 0.0643(16) Uani . . 1.000 . -16
    C C6 1.1841(5) 0.1488(2) 0.20827(18) 0.0593(14) Uani . . 1.000 . -16
    C C7 0.7604(6) 0.1239(2) 0.28814(15) 0.0550(14) Uani . . 1.000 . -16
    C C8 0.7055(5) 0.12225(18) 0.33637(13) 0.0477(14) Uani . . 1.000 . -16
    C C9 0.8629(6) 0.0938(2) 0.36895(15) 0.0570(14) Uani . . 1.000 . -16
    C C10 0.8071(6) 0.0976(2) 0.41295(16) 0.0623(14) Uani . . 1.000 . -16
    C C11 0.5986(6) 0.1287(2) 0.42683(15) 0.0617(14) Uani . . 1.000 . -16
    C C12 0.4405(6) 0.1554(2) 0.39631(15) 0.0613(14) Uani . . 1.000 . -16
    C C13 0.4983(5) 0.1521(2) 0.35034(15) 0.0560(14) Uani . . 1.000 . -16
    C C14 0.7954(9) 0.0974(6) 0.4903(2) 0.110(3) Uani . . 1.000 . -16
    H H2 0.697(5) 0.0546(18) 0.1998(10) 0.066(10) Uiso . . 1.000 . -16
    H H3 0.772(5) 0.073(2) 0.1208(12) 0.082(11) Uiso . . 1.000 . -16
    H H5 1.351(4) 0.1855(16) 0.1520(10) 0.046(8) Uiso . . 1.000 . -16
    H H6 1.279(5) 0.1725(16) 0.2307(11) 0.059(10) Uiso . . 1.000 . -16
    H H7 0.649(4) 0.1402(15) 0.2697(10) 0.037(8) Uiso . . 1.000 . -16
    H H9 0.994(4) 0.0776(16) 0.3586(10) 0.042(8) Uiso . . 1.000 . -16
    H H12 0.296(5) 0.180(2) 0.4049(11) 0.079(10) Uiso . . 1.000 . -16
    H H13 0.389(5) 0.1706(17) 0.3261(11) 0.065(9) Uiso . . 1.000 . -16
    H H14 0.851(10) 0.150(3) 0.507(2) 0.20(3) Uiso . . 1.000 . -16
    H H14A 0.770(6) 0.042(2) 0.5050(16) 0.115(19) Uiso . . 1.000 . -16
loop_
    _atom_site_aniso_label
    _atom_site_aniso_U_11
    _atom_site_aniso_U_22
    _atom_site_aniso_U_33
    _atom_site_aniso_U_12
    _atom_site_aniso_U_13
    _atom_site_aniso_U_23
    Cl1 0.1101(8) 0.1037(8) 0.0663(8) -0.0003(6) 0.0110(7) 0.0115(6)
    O1 0.075(2) 0.132(2) 0.065(2) 0.0176(14) 0.0076(17) 0.0032(16)
    O2 0.0707(17) 0.147(2) 0.051(2) 0.0218(14) -0.0070(17) 0.0085(16)
    N1 0.0407(17) 0.0619(16) 0.067(2) 0.0055(11) 0.0016(15) -0.0008(14)
    C1 0.046(2) 0.0462(19) 0.058(3) 0.0047(14) 0.004(2) -0.0004(16)
    C2 0.051(2) 0.056(2) 0.068(3) -0.0105(16) -0.004(2) -0.003(2)
    C3 0.063(2) 0.066(2) 0.060(3) -0.0056(18) -0.010(2) -0.007(2)
    C4 0.068(2) 0.053(2) 0.057(3) 0.0078(17) 0.001(2) 0.0004(17)
    C5 0.050(2) 0.065(2) 0.078(4) -0.0065(17) 0.007(2) 0.006(2)
    C6 0.043(2) 0.068(2) 0.067(3) 0.0002(17) -0.007(2) -0.006(2)
    C7 0.046(2) 0.052(2) 0.067(3) 0.0027(15) -0.016(2) 0.0053(18)
    C8 0.043(2) 0.0461(19) 0.054(3) 0.0013(14) -0.0044(18) 0.0058(16)
    C9 0.040(2) 0.064(2) 0.067(3) 0.0043(16) 0.009(2) 0.0027(19)
    C10 0.055(2) 0.069(2) 0.063(3) 0.0027(16) -0.001(2) 0.005(2)
    C11 0.059(2) 0.071(2) 0.055(3) -0.0004(17) 0.007(2) 0.001(2)
    C12 0.046(2) 0.066(2) 0.072(3) 0.0088(18) 0.003(2) -0.004(2)
    C13 0.044(2) 0.060(2) 0.064(3) 0.0032(15) -0.005(2) 0.0007(19)
    C14 0.098(4) 0.169(7) 0.062(4) 0.034(4) 0.003(3) 0.012(4)
_geom_special_details
;
 All s.u.'s (except the s.u. in the dihedral angle between two l.s. planes)
 are estimated using the full covariance matrix.  The cell s.u.'s are taken
 into account individually in the estimation of s.u.'s in distances, angles
 and torsion angles; correlations between s.u.'s in cell parameters are only
 used when they are defined by crystal symmetry.  An approximate (isotropic)
 treatment of cell s.u.'s is used for estimating s.u.'s involving l.s. planes.
;
loop_
    _geom_bond_atom_site_label_1
    _geom_bond_atom_site_label_2
    _geom_bond_site_symmetry_1
    _geom_bond_site_symmetry_2
    _geom_bond_distance
    _geom_bond_publ_flag
    Cl1 C4 . . 1.716(4) n
    O1 C11 . . 1.352(5) n
    O1 C14 . . 1.425(6) n
    O2 C10 . . 1.370(5) n
    O2 C14 . . 1.416(6) n
    N1 C1 . . 1.399(5) n
    N1 C7 . . 1.260(4) n
    C1 C2 . . 1.377(5) n
    C1 C6 . . 1.380(4) n
    C2 C3 . . 1.351(7) n
    C3 C4 . . 1.386(5) n
    C4 C5 . . 1.347(6) n
    C5 C6 . . 1.354(7) n
    C7 C8 . . 1.431(6) n
    C8 C9 . . 1.390(5) n
    C8 C13 . . 1.372(4) n
    C9 C10 . . 1.315(6) n
    C10 C11 . . 1.383(5) n
    C11 C12 . . 1.347(5) n
    C12 C13 . . 1.372(6) n
    C2 H2 . . 0.93(3) no
    C3 H3 . . 0.96(3) no
    C5 H5 . . 0.89(2) no
    C6 H6 . . 0.92(3) no
    C7 H7 . . 0.88(3) no
    C9 H9 . . 0.87(2) no
    C12 H12 . . 0.97(3) no
    C13 H13 . . 0.99(3) no
    C14 H14 . . 0.94(5) no
    C14 H14A . . 0.89(3) no
loop_
    _geom_angle_atom_site_label_1
    _geom_angle_atom_site_label_2
    _geom_angle_atom_site_label_3
    _geom_angle_site_symmetry_1
    _geom_angle_site_symmetry_2
    _geom_angle_site_symmetry_3
    _geom_angle
    _geom_angle_publ_flag
    C11 O1 C14 . . . 106.3(3) n
    C10 O2 C14 . . . 106.6(3) n
    C1 N1 C7 . . . 119.6(3) n
    N1 C1 C2 . . . 124.3(3) n
    N1 C1 C6 . . . 117.7(3) n
    C2 C1 C6 . . . 118.0(4) n
    C1 C2 C3 . . . 121.3(3) n
    C2 C3 C4 . . . 119.1(4) n
    Cl1 C4 C3 . . . 119.2(3) n
    Cl1 C4 C5 . . . 120.3(3) n
    C3 C4 C5 . . . 120.6(4) n
    C4 C5 C6 . . . 119.9(3) n
    C1 C6 C5 . . . 121.2(4) n
    N1 C7 C8 . . . 125.0(3) n
    C7 C8 C9 . . . 120.4(3) n
    C7 C8 C13 . . . 119.3(3) n
    C9 C8 C13 . . . 120.2(4) n
    C8 C9 C10 . . . 118.0(3) n
    O2 C10 C9 . . . 129.6(3) n
    O2 C10 C11 . . . 108.9(4) n
    C9 C10 C11 . . . 121.5(4) n
    O1 C11 C10 . . . 110.3(3) n
    O1 C11 C12 . . . 127.4(3) n
    C10 C11 C12 . . . 122.3(4) n
    C11 C12 C13 . . . 116.4(3) n
    C8 C13 C12 . . . 121.6(3) n
    O1 C14 O2 . . . 107.8(4) n
    C1 C2 H2 . . . 121.2(18) no
    C3 C2 H2 . . . 117.5(18) no
    C2 C3 H3 . . . 125(2) no
    C4 C3 H3 . . . 116(2) no
    C4 C5 H5 . . . 117.8(19) no
    C6 C5 H5 . . . 122.1(19) no
    C1 C6 H6 . . . 116.3(19) no
    C5 C6 H6 . . . 122.3(19) no
    N1 C7 H7 . . . 120.4(18) no
    C8 C7 H7 . . . 114.6(18) no
    C8 C9 H9 . . . 117.1(19) no
    C10 C9 H9 . . . 124.9(19) no
    C11 C12 H12 . . . 124.3(19) no
    C13 C12 H12 . . . 119.2(19) no
    C8 C13 H13 . . . 118.0(18) no
    C12 C13 H13 . . . 120.4(18) no
    O1 C14 H14 . . . 105(3) no
    O1 C14 H14A . . . 105(2) no
    O2 C14 H14 . . . 112(4) no
    O2 C14 H14A . . . 107(3) no
    H14 C14 H14A . . . 119(4) no
loop_
    _geom_torsion_atom_site_label_1
    _geom_torsion_atom_site_label_2
    _geom_torsion_atom_site_label_3
    _geom_torsion_atom_site_label_4
    _geom_torsion_site_symmetry_1
    _geom_torsion_site_symmetry_2
    _geom_torsion_site_symmetry_3
    _geom_torsion_site_symmetry_4
    _geom_torsion
    _geom_torsion_publ_flag
    C14 O1 C11 C12 . . . . -177.8(4) no
    C11 O1 C14 O2 . . . . -3.3(6) no
    C14 O1 C11 C10 . . . . 2.2(5) no
    C14 O2 C10 C11 . . . . -1.7(4) no
    C14 O2 C10 C9 . . . . 176.9(4) no
    C10 O2 C14 O1 . . . . 3.1(6) no
    C7 N1 C1 C6 . . . . 142.4(3) n
    C7 N1 C1 C2 . . . . -38.2(4) n
    C1 N1 C7 C8 . . . . -179.0(3) n
    C2 C1 C6 C5 . . . . 1.8(4) no
    N1 C1 C6 C5 . . . . -178.8(3) no
    N1 C1 C2 C3 . . . . 178.2(3) no
    C6 C1 C2 C3 . . . . -2.5(4) no
    C1 C2 C3 C4 . . . . 1.2(4) no
    C2 C3 C4 Cl1 . . . . -179.3(2) no
    C2 C3 C4 C5 . . . . 0.8(4) no
    Cl1 C4 C5 C6 . . . . 178.7(2) no
    C3 C4 C5 C6 . . . . -1.5(4) no
    C4 C5 C6 C1 . . . . 0.1(4) no
    N1 C7 C8 C9 . . . . -4.5(4) n
    N1 C7 C8 C13 . . . . 173.3(3) n
    C13 C8 C9 C10 . . . . -0.7(4) no
    C9 C8 C13 C12 . . . . 0.4(4) no
    C7 C8 C9 C10 . . . . 177.1(3) no
    C7 C8 C13 C12 . . . . -177.5(3) no
    C8 C9 C10 O2 . . . . -178.4(3) no
    C8 C9 C10 C11 . . . . 0.1(4) no
    O2 C10 C11 O1 . . . . -0.4(3) no
    O2 C10 C11 C12 . . . . 179.7(3) no
    C9 C10 C11 O1 . . . . -179.1(3) no
    C9 C10 C11 C12 . . . . 1.0(5) no
    O1 C11 C12 C13 . . . . 178.8(3) no
    C10 C11 C12 C13 . . . . -1.3(4) no
    C11 C12 C13 C8 . . . . 0.6(4) no
data_global
_journal_date_recd_electronic     2014-10-15
_journal_date_accepted     2014-10-18
_journal_name_full     'Acta Crystallographica, Section E'
_journal_year     2014
_journal_volume     70
_journal_issue     11
_journal_page_first     o1195
_journal_page_last     o1196
_journal_paper_category     HO
_journal_paper_doi     10.1107/S1600536814022892
_journal_coeditor_code     HB7302
_publ_contact_author
;     Yliana L\'opez
      Instituto de Investigaciones Qu\'imico-Biol\'ogicas,
      Universidad Michoacana de San Nicol\'as de Hidalgo,
      Morelia, Michoac\'an, C.P. 58000, M\'exico
;
_publ_contact_author_email     ylopez@umich.mx
_publ_contact_author_fax     '+52 443 3 26 5790; Extension 103'
_publ_contact_author_phone     '+52 (443) 3 22 35 00; Extension 4207'
_publ_section_title
;
Crystal structure of
<i>N</i>-[(<i>E</i>)-(1,3-benzodioxol-5-yl)methylidene]-4-chloroaniline
;
loop_
    _publ_author_name
    _publ_author_address
    '     J. Pablo Garc\'ia-Merinos'
;     Instituto de Investigaciones Qu\'imico-Biol\'ogicas,
      Universidad Michoacana de San Nicol\'as de Hidalgo,
      Morelia, Michoac\'an, CP 58000, Mexico
;
    '     Yliana L\'opez'
;     Instituto de Investigaciones Qu\'imico-Biol\'ogicas,
      Universidad Michoacana de San Nicol\'as de Hidalgo,
      Morelia, Michoac\'an, CP 58000, Mexico
;
    '      J. Betzabe Gonz\'alez-Campos'
;     Instituto de Investigaciones Qu\'imico-Biol\'ogicas,
      Universidad Michoacana de San Nicol\'as de Hidalgo,
      Morelia, Michoac\'an, CP 58000, Mexico
;
    '     Judit A. Avi\~na-Verduzco'
;     Instituto de Investigaciones Qu\'imico-Biol\'ogicas,
      Universidad Michoacana de San Nicol\'as de Hidalgo,
      Morelia, Michoac\'an, CP 58000, Mexico
;
    '     Rosa E. del R\'io'
;     Instituto de Investigaciones Qu\'imico-Biol\'ogicas,
      Universidad Michoacana de San Nicol\'as de Hidalgo,
      Morelia, Michoac\'an, CP 58000, Mexico
;
    '      Rosa Santillan'
;     Departamento de Qu\'imica
      CINVESTAV-IPN,
      Apdo. Postal  14-740,
      07000 M\'exico, D.F.,
      Mexico
;
_publ_section_synopsis     .
