# Supplementary material for: Crystal structure of N-[(E)-(1,3-benzodioxol-5-yl)­methyl­idene]-4-chloro­aniline
Source: Acta Crystallogr Sect E Struct Rep Online. 2014 Oct 24;70(Pt 11):o1195–6. doi: 10.1107/S1600536814022892 (PMC4257285; doi:10.1107/S1600536814022892)
Supplement: Supplementary file 2 [file e-70-o1195-Isup2.hkl]

#
# h,k,l, Fc-squared, Fo-squared, sigma(Fo-squared) and status flag
#
data_I
_shelx_title ' SAN703 IN P C A B'
_shelx_refln_list_code          4
_shelx_F_calc_maximum      146.37
_exptl_crystal_F_000      1072.00
_reflns_d_resolution_high  0.7641
 
loop_
 _symmetry_equiv_pos_as_xyz
 'x, y, z'
 '-x, -y+1/2, z+1/2'
 'x+1/2, -y, -z+1/2'
 '-x+1/2, y+1/2, -z'
 '-x, -y, -z'
 'x, y-1/2, -z-1/2'
 '-x-1/2, y, z-1/2'
 'x-1/2, -y-1/2, z'
 
_cell_length_a     6.0014
_cell_length_b    13.9015
_cell_length_c    28.8670
_cell_angle_alpha  90.000
_cell_angle_beta   90.000
_cell_angle_gamma  90.000
 
_shelx_F_squared_multiplier     1.000
 
loop_
 _refln_index_h
 _refln_index_k
 _refln_index_l
 _refln_F_squared_calc
 _refln_F_squared_meas
 _refln_F_squared_sigma
 _refln_observed_status
   2   0   0        3.65       13.18      9.47 o
   4   0   0      258.94      324.31     30.34 o
   6   0   0        5.62       54.49     44.70 o
   0   2   0     1564.03     1109.59    165.37 o
   2   2   0        5.65       -1.53     10.82 o
   3   2   0      121.15      130.02     11.76 o
   4   2   0       27.26      -13.18     25.54 o
   5   2   0      106.90      105.45     25.96 o
   6   2   0        2.36        3.08     46.61 o
   2   4   0      197.08      181.93     20.01 o
   3   4   0     1179.45     1171.72     24.38 o
   4   4   0       35.36       30.88     14.69 o
   5   4   0        2.63        1.86     31.64 o
   6   4   0        6.15        8.79     44.87 o
   7   4   0       35.97       25.49     57.73 o
   0   6   0      153.94      195.99     23.10 o
   1   6   0     1100.76     1079.90     47.10 o
   3   6   0      140.90      156.32     13.15 o
   4   6   0       37.17       34.26     17.18 o
   5   6   0      127.80      143.70     33.99 o
   6   6   0       27.39       44.38     44.40 o
   0   8   0     9595.20     9650.58   1654.42 o
   1   8   0    11274.67    11487.88   2110.56 o
   2   8   0      107.46      121.44     14.95 o
   3   8   0      624.17      613.71     44.60 o
   5   8   0        2.37       29.96     29.00 o
   6   8   0       26.64       72.07     44.09 o
   0  10   0      165.44      146.33     31.80 o
   1  10   0       88.82       69.32     22.10 o
   2  10   0        0.76       55.42     22.25 o
   3  10   0      200.40      205.22     24.50 o
   5  10   0      156.80      126.12     32.76 o
   0  12   0        1.19       40.87     40.26 o
   1  12   0      974.94      895.93     35.93 o
   2  12   0        9.12       26.66     27.96 o
   3  12   0      100.29      126.41     25.17 o
   4  12   0       39.04      102.83     37.77 o
   5  12   0       11.86       13.13     31.60 o
   0  14   0       47.69       72.51     44.78 o
   1  14   0       39.21       75.58     42.01 o
   2  14   0        5.16       -4.86     34.63 o
   3  14   0       64.70       91.84     48.50 o
   4  14   0       40.01       -1.32     58.17 o
   0  16   0       29.60      102.83     46.66 o
   1  16   0       15.92       82.62     47.86 o
   2  16   0        1.38       13.62     58.76 o
   3  16   0       11.07       60.20     46.80 o
   2   0   1      530.89      556.43     32.35 o
   4   0   1      589.76      624.45     33.11 o
   6   0   1        5.29       21.64     32.96 o
   2   1   1     5540.32     5721.93    504.21 o
   3   1   1       73.55       68.76      8.26 o
   4   1   1        6.70       21.91     18.95 o
   5   1   1      136.97      178.26     18.14 o
   6   1   1       23.61       17.30     31.17 o
   2   2   1     2439.95     2328.11    151.27 o
   3   2   1     1650.89     1694.08     41.38 o
   4   2   1       43.42       46.05     16.31 o
   5   2   1       36.02       22.56     21.09 o
   6   2   1        0.20      -10.55     46.27 o
   7   2   1        2.11      -49.50     49.50 o
   2   3   1     2095.87     2119.48     97.11 o
   3   3   1      281.35      269.68     11.27 o
   4   3   1        2.83       -3.59     18.70 o
   5   3   1      151.08      164.61     23.91 o
   6   3   1       17.52      -18.46     46.94 o
   1   4   1     6742.69     6765.12    523.54 o
   2   4   1       84.63       88.01      8.78 o
   3   4   1       64.87       66.26      9.30 o
   4   4   1      295.07      285.30     13.03 o
   5   4   1        0.10       15.38     35.50 o
   6   4   1        9.60      -19.77     46.94 o
   1   5   1      132.33      128.00      6.93 o
   2   5   1     1065.63     1039.37     25.68 o
   3   5   1        1.21       12.60      6.11 o
   4   5   1       25.76       30.36     14.31 o
   5   5   1      108.45      109.41     16.71 o
   6   5   1        0.50       14.78     34.28 o
   1   6   1     2259.58     2193.26    100.73 o
   2   6   1     5148.40     5080.37    176.24 o
   3   6   1        2.67        2.51      6.99 o
   4   6   1      173.23      184.85     15.87 o
   5   6   1       13.64       18.52     22.10 o
   6   6   1        3.44        9.23     47.93 o
   7   6   1        0.88      -20.65     64.17 o
   1   7   1     9388.03     9315.68    652.36 o
   2   7   1       94.87      102.70      9.35 o
   3   7   1      174.26      177.91     10.35 o
   4   7   1       46.97       48.32     14.21 o
   5   7   1       51.82       69.47     24.78 o
   6   7   1        0.19      -34.57     37.51 o
   7   7   1       18.34       11.86     57.98 o
   1   8   1     2142.63     2276.91     60.01 o
   2   8   1      789.52      723.00     20.80 o
   3   8   1      209.53      218.06     16.62 o
   4   8   1       57.41       64.49     15.35 o
   5   8   1        4.52       16.00     17.31 o
   6   8   1        9.65       27.17     33.54 o
   7   8   1       25.82      -61.52     72.06 o
   1   9   1       33.45       23.29     25.36 o
   2   9   1      124.35      125.65     15.54 o
   3   9   1       25.04       36.47     31.08 o
   4   9   1        1.30       20.65     22.43 o
   5   9   1       30.56       29.71     26.45 o
   6   9   1        2.90      -20.65     54.22 o
   1  10   1       37.86       27.03     17.46 o
   2  10   1     1261.36     1224.41     27.27 o
   3  10   1      430.27      429.61     38.98 o
   4  10   1       32.88       53.56     20.60 o
   5  10   1        0.05      -15.82     44.12 o
   6  10   1        7.46       -7.03     52.88 o
   1  11   1      798.19      840.39     35.33 o
   2  11   1      200.59      245.71     21.02 o
   3  11   1       64.30       63.38     19.77 o
   4  11   1       15.38       25.72     23.17 o
   5  11   1        6.89       10.76     24.77 o
   6  11   1        5.54      -58.89     67.41 o
   1  12   1      198.22      210.25     25.01 o
   2  12   1      312.42      315.43     17.54 o
   3  12   1      189.23      188.34     18.71 o
   4  12   1        2.54        0.89     24.95 o
   5  12   1        3.80       15.09     28.28 o
   1  13   1       46.85       42.15     25.24 o
   2  13   1        0.17       56.25     40.26 o
   3  13   1        5.43        1.32     42.93 o
   4  13   1        9.19       36.06     31.45 o
   5  13   1        0.31      -22.38     41.34 o
   1  14   1        0.50       -7.07     27.94 o
   2  14   1       69.71       46.71     19.01 o
   3  14   1      254.55      301.22     41.97 o
   4  14   1        8.15       16.70     58.40 o
   1  15   1       30.14       49.35     28.41 o
   2  15   1       39.28       57.77     32.68 o
   3  15   1       17.95       42.90     36.25 o
   4  15   1        0.02        6.98     30.47 o
   1  16   1        7.20       25.30     41.06 o
   2  16   1       43.39       45.37     41.31 o
   3  16   1       64.16       26.65     30.87 o
   1  17   1        3.83       60.18     32.09 o
   2  17   1        4.73       -7.03     62.33 o
   2   0   2     1336.56     1387.31     77.10 o
   4   0   2     2890.71     3070.32     81.80 o
   2   1   2     1747.85     1798.44    103.66 o
   3   1   2      422.99      397.89     14.08 o
   4   1   2      531.22      530.19     20.05 o
   5   1   2       21.26       43.90     20.57 o
   6   1   2        0.79       26.81     42.80 o
   7   1   2        8.05       -4.39     59.40 o
   0   2   2      108.08      105.47      7.98 o
   1   2   2       20.63       23.14      2.23 o
   2   2   2      223.34      237.23      7.34 o
   3   2   2        2.61        6.23      6.53 o
   4   2   2       66.29       64.63     19.54 o
   5   2   2        8.25        4.61     21.51 o
   6   2   2        5.11       14.98     25.86 o
   0   3   2     2812.54     2705.42    247.36 o
   1   3   2    21424.70    20040.51   2430.58 o
   2   3   2        3.97       -2.56      4.58 o
   3   3   2       18.96       22.37      5.80 o
   4   3   2      147.90      163.64     16.51 o
   5   3   2       22.52       21.72     20.71 o
   6   3   2       12.73       30.91     31.13 o
   0   4   2      219.05      236.95     10.47 o
   1   4   2       44.54       48.63      3.83 o
   2   4   2      351.70      349.37      9.44 o
   3   4   2      145.30      134.12     10.28 o
   4   4   2     1877.35     1869.62     41.92 o
   5   4   2       14.88       31.97     14.71 o
   6   4   2       72.59       64.87     29.86 o
   7   4   2       13.94       26.55     54.27 o
   0   5   2      424.84      408.80     17.02 o
   1   5   2     3185.49     3029.57    185.24 o
   2   5   2      457.11      442.88     16.84 o
   3   5   2      221.87      227.31     18.20 o
   4   5   2      344.40      344.00     12.34 o
   5   5   2       69.67       77.13     25.77 o
   6   5   2        5.27        1.76     46.06 o
   7   5   2        0.09        2.86     41.42 o
   0   6   2      187.68      172.17     15.79 o
   1   6   2      374.21      340.94     17.85 o
   2   6   2      623.06      637.32     17.17 o
   3   6   2        4.10       -4.26     10.43 o
   4   6   2      185.50      193.65     13.70 o
   5   6   2      110.19      102.70     21.33 o
   6   6   2        1.11       11.43     49.19 o
   0   7   2     1217.80     1185.36     39.18 o
   1   7   2     4577.00     4629.72    222.33 o
   2   7   2     1324.98     1470.68     84.85 o
   3   7   2       11.28       15.77     12.60 o
   4   7   2        0.02       14.74     15.31 o
   5   7   2       23.13       46.23     32.74 o
   6   7   2        6.03      -23.34     37.73 o
   7   7   2       10.82      -74.76     74.76 o
   0   8   2       94.58       79.54     26.60 o
   1   8   2       72.41       59.21     14.66 o
   2   8   2        0.52       26.20     12.09 o
   3   8   2       14.53       25.01     12.83 o
   4   8   2      615.15      583.77     25.02 o
   5   8   2        4.72       30.91     25.72 o
   6   8   2        0.03        2.20     51.07 o
   7   8   2       14.00      -13.62     60.36 o
   0   9   2      196.69      205.56     23.29 o
   1   9   2      146.84      122.06     20.76 o
   2   9   2        8.99        1.22     13.93 o
   3   9   2       35.21       41.60     12.12 o
   4   9   2       65.54       66.36     30.05 o
   5   9   2       24.44        2.81     29.82 o
   6   9   2        0.66      -13.18     58.54 o
   0  10   2      418.64      413.61     22.39 o
   1  10   2      120.76      117.46     21.65 o
   2  10   2      364.40      359.32     19.21 o
   3  10   2      107.87      107.66     34.47 o
   4  10   2       28.60       45.56     22.61 o
   5  10   2       81.67       56.50     21.82 o
   6  10   2        4.61        3.52     50.27 o
   0  11   2      307.38      347.75     21.80 o
   1  11   2      398.21      416.72     22.26 o
   2  11   2      814.07      748.16     25.49 o
   3  11   2       50.13       31.89     25.92 o
   4  11   2       22.48       25.72     18.45 o
   5  11   2        0.37        8.49     32.02 o
   6  11   2        2.88       79.10     41.16 o
   0  12   2        3.60       10.55     39.77 o
   1  12   2        3.96       -1.89     22.94 o
   2  12   2        0.48        7.58     28.75 o
   3  12   2        0.93       11.84     27.28 o
   4  12   2      112.38      109.63     34.28 o
   5  12   2       29.09       14.82     45.26 o
   0  13   2       28.92       43.73     30.24 o
   1  13   2        9.29       14.97     24.81 o
   2  13   2       19.59       34.74     24.74 o
   3  13   2        7.19        4.74     28.37 o
   4  13   2       13.63       16.26     27.68 o
   5  13   2        6.06        7.75     36.49 o
   0  14   2       87.40       64.93     31.68 o
   1  14   2       27.29        7.41     27.77 o
   2  14   2       84.80       87.57     21.50 o
   3  14   2       94.12      141.08     84.37 o
   4  14   2        3.32       18.18     34.49 o
   0  15   2       52.03       67.62     67.45 o
   1  15   2       10.33       38.45     36.75 o
   2  15   2      145.00      153.26     22.77 o
   3  15   2       20.77        3.01     32.85 o
   4  15   2        6.40       32.96     45.21 o
   0  16   2        1.24       14.06     59.91 o
   1  16   2        0.17        7.98     44.11 o
   2  16   2        5.46      -32.82     37.93 o
   3  16   2        1.69       24.61     60.04 o
   0  17   2        7.11      -11.86     74.06 o
   1  17   2        2.46       23.81     44.14 o
   2  17   2       21.77       70.87     35.11 o
   2   0   3     3551.08     3570.52    364.72 o
   4   0   3      906.68      967.21     43.71 o
   6   0   3       15.32       -5.71     46.68 o
   1   1   3     5043.01     4353.12    439.42 o
   2   1   3      188.12      176.69     10.13 o
   3   1   3      400.06      444.24     16.83 o
   4   1   3      316.08      364.67     22.71 o
   5   1   3      486.53      539.49     38.89 o
   6   1   3       10.02       20.21     46.54 o
   1   2   3      192.57      191.16      8.44 o
   2   2   3      942.50      901.67     28.87 o
   3   2   3     4375.39     4608.66    184.20 o
   4   2   3        1.38      -10.51     10.51 o
   5   2   3      256.80      325.75     21.41 o
   6   2   3       26.93       37.17     31.52 o
   1   3   3     1721.02     1578.69     97.54 o
   2   3   3      391.36      389.07     10.32 o
   3   3   3        0.55       17.82      7.20 o
   4   3   3      475.01      450.89     22.69 o
   5   3   3      737.74      689.48     65.04 o
   6   3   3        8.03       -1.76     44.44 o
   1   4   3      390.47      397.53     13.41 o
   2   4   3     3884.03     3903.72    303.15 o
   3   4   3        7.91        7.21      7.19 o
   4   4   3      836.01      846.37     22.40 o
   5   4   3        9.05      -18.20     18.20 o
   6   4   3        0.99        8.95     33.92 o
   1   5   3      223.98      234.88      9.30 o
   2   5   3     1877.32     1916.26     61.56 o
   3   5   3      300.02      298.44     14.17 o
   4   5   3       95.76       83.00     13.89 o
   5   5   3      110.19      120.95     14.70 o
   6   5   3       22.09       30.15     50.54 o
   7   5   3        1.14        8.35     59.20 o
   1   6   3      638.60      663.37     18.97 o
   2   6   3     1357.41     1357.45     31.61 o
   3   6   3      968.57      967.96     19.02 o
   4   6   3       63.98       58.48     12.15 o
   5   6   3       40.85       64.16     24.94 o
   6   6   3      122.06      119.40     27.75 o
   7   6   3       13.81      -57.57     67.28 o
   1   7   3       40.32       95.75     20.51 o
   2   7   3       42.46       51.10      8.44 o
   3   7   3       93.70      102.89     10.75 o
   4   7   3      372.94      329.54     24.52 o
   5   7   3      241.59      257.17     19.23 o
   6   7   3       44.69       69.68     36.03 o
   1   8   3       44.31       46.29     11.04 o
   2   8   3     1508.47     1583.84     38.31 o
   3   8   3       26.38       20.72     12.50 o
   4   8   3      343.80      331.88     42.80 o
   5   8   3       22.37       36.69     21.50 o
   6   8   3        7.02       49.66     42.71 o
   1   9   3      136.65      143.78     29.22 o
   2   9   3      455.93      412.09     19.50 o
   3   9   3       15.16       20.97     14.12 o
   4   9   3        7.55       35.94     23.61 o
   1  10   3      137.17      122.31     18.24 o
   2  10   3      244.09      312.24     30.51 o
   3  10   3       21.38       35.15     17.99 o
   4  10   3       93.55       63.33     16.68 o
   1  11   3        3.79       50.85     20.50 o
   2  11   3        0.14       46.97     25.48 o
   3  11   3       20.73       22.62     17.37 o
   4  11   3       88.94       74.27     37.54 o
   5  11   3        6.12       22.44     29.34 o
   1  12   3      114.84      129.06     26.48 o
   2  12   3      224.35      228.85     23.14 o
   3  12   3       49.69       23.55     18.66 o
   4  12   3       35.31       44.21     20.93 o
   5  12   3        4.61      -12.50     36.42 o
   1  13   3       57.15      114.23     32.47 o
   2  13   3        9.58       23.63     24.74 o
   3  13   3        0.84      -22.19     32.27 o
   4  13   3        6.03      -23.23     35.84 o
   5  13   3        0.54       15.50     36.36 o
   1  14   3        5.72       -7.02     24.92 o
   2  14   3       23.57       56.86     26.07 o
   3  14   3       15.80       50.56     47.02 o
   4  14   3       20.50       20.38     28.80 o
   1  15   3        0.64       38.48     40.04 o
   2  15   3        0.01       20.39     30.58 o
   3  15   3        0.66       33.79     36.62 o
   4  15   3        7.65       16.42     33.32 o
   1  16   3       41.37       46.71     38.30 o
   2  16   3       34.87       46.60     37.97 o
   3  16   3       21.71      -23.63     39.64 o
   1  17   3        2.10      -15.82     68.08 o
   2  17   3        2.11       64.16     46.38 o
   2   0   4       20.63       41.31     11.40 o
   4   0   4      642.81      715.41     37.17 o
   0   1   4     2986.06     2935.03    538.76 o
   1   1   4     4577.15     4490.28    457.51 o
   2   1   4        8.33        4.66      4.98 o
   3   1   4     5500.05     5730.43    331.40 o
   4   1   4        5.96       -8.35     19.66 o
   5   1   4      232.77      224.01     24.08 o
   1   2   4     3646.18     3401.70    349.65 o
   2   2   4      326.28      336.86     15.23 o
   3   2   4     2328.37     2494.14     53.69 o
   4   2   4      158.02      158.03     17.15 o
   5   2   4     1652.05     1573.48     42.08 o
   6   2   4       11.12      -10.11     48.68 o
   0   3   4     8973.98     8705.06    894.05 o
   1   3   4      222.30      224.48      6.29 o
   2   3   4      361.36      389.64     12.46 o
   3   3   4     4070.59     4344.67     96.94 o
   4   3   4      140.93      131.09     12.87 o
   5   3   4      286.44      276.50     18.44 o
   6   3   4       15.76        6.57     33.66 o
   0   4   4     1204.75     1124.35     59.42 o
   1   4   4     1353.57     1329.94     56.97 o
   2   4   4       91.51      110.83      8.17 o
   3   4   4      141.89      137.79     10.07 o
   4   4   4      348.59      302.51     13.87 o
   5   4   4       91.23       70.67     20.62 o
   6   4   4        0.21       40.43     43.68 o
   0   5   4     3904.75     3544.96    366.52 o
   1   5   4     2102.09     2033.51     80.73 o
   2   5   4        0.03        0.41      5.62 o
   3   5   4      751.48      799.51     19.10 o
   4   5   4      132.39      138.00     21.62 o
   5   5   4       53.51       68.21     26.85 o
   6   5   4       11.44        1.32     48.42 o
   0   6   4     1664.96     1677.24     73.26 o
   1   6   4      331.03      334.11     10.63 o
   2   6   4     1241.71     1270.80     23.68 o
   3   6   4      698.38      716.03     15.24 o
   4   6   4      557.22      539.26     50.98 o
   5   6   4      395.69      416.52     18.71 o
   6   6   4       32.15       51.41     45.36 o
   0   7   4      130.69      125.78     16.58 o
   1   7   4      733.08      728.48     17.01 o
   2   7   4      615.91      568.73     19.06 o
   3   7   4     1116.74     1073.29     25.12 o
   4   7   4      108.95      125.37     13.53 o
   5   7   4       71.60      129.54     24.34 o
   6   7   4       42.58       69.43     41.19 o
   0   8   4       93.73       85.69     25.37 o
   1   8   4      868.15      843.46     21.50 o
   2   8   4       37.52       48.33      9.62 o
   3   8   4       93.03       64.20     18.39 o
   4   8   4       72.08       86.04     16.15 o
   5   8   4       70.77       56.55     27.66 o
   6   8   4        5.66        6.89     34.85 o
   0   9   4     1890.00     1891.80     73.24 o
   1   9   4        0.22        0.46     15.26 o
   2   9   4      125.33      131.92     19.56 o
   3   9   4        0.18       -6.18     21.30 o
   4   9   4        8.08       19.28     19.09 o
   5   9   4        0.05        2.81     22.52 o
   0  10   4      386.64      421.17     31.64 o
   1  10   4       67.24       61.39     15.51 o
   2  10   4      576.24      519.85     14.97 o
   3  10   4      109.42      101.06     18.33 o
   4  10   4      260.21      293.53     23.29 o
   5  10   4        7.68        5.72     28.32 o
   1  11   4       83.80       92.12     21.13 o
   2  11   4      376.70      374.43     16.31 o
   3  11   4      265.27      283.36     16.66 o
   4  11   4       25.15       38.28     26.65 o
   5  11   4        1.47        7.91     46.38 o
   6  11   4       12.38       47.90     41.08 o
   0  12   4      239.37      235.60     24.69 o
   1  12   4       94.69       58.93     27.48 o
   2  12   4        4.89       21.47     24.53 o
   3  12   4       11.22       25.29     18.93 o
   4  12   4        7.14       14.61     22.45 o
   5  12   4       18.17       23.15     27.96 o
   0  13   4      186.42      218.38     30.76 o
   1  13   4       75.09       96.25     21.02 o
   2  13   4       97.01       92.01     28.10 o
   3  13   4        0.05       -6.33     26.07 o
   4  13   4       12.76       14.94     49.17 o
   5  13   4        3.28      -16.21     41.16 o
   0  14   4      106.50      126.17     34.72 o
   1  14   4       18.26       23.89     23.65 o
   2  14   4      117.53      135.81     22.21 o
   3  14   4       12.32      -30.76     51.26 o
   4  14   4       27.03      -18.09     39.11 o
   0  15   4       40.96       55.81     51.36 o
   1  15   4        1.04        7.51     33.72 o
   2  15   4      135.65      148.78     26.46 o
   3  15   4       35.60       -2.20     54.95 o
   4  15   4        2.82       11.43     62.53 o
   0  16   4       51.58      -22.85     68.71 o
   1  16   4        0.20      -25.68     38.67 o
   2  16   4        0.03       21.85     34.12 o
   3  16   4        0.01      -30.06     46.58 o
   1  17   4       29.43       19.79     31.00 o
   2  17   4       18.39       48.44     38.37 o
   2   0   5     5343.81     5422.27    946.44 o
   4   0   5       38.17       63.28     26.25 o
   6   0   5     1252.57     1209.78     64.43 o
   1   1   5      480.15      442.18     21.62 o
   2   1   5     3823.81     3956.94    502.08 o
   3   1   5      342.92      372.71     13.63 o
   4   1   5      158.57      152.27     14.14 o
   5   1   5      371.21      450.43     32.39 o
   6   1   5        8.55      -12.74     47.28 o
   1   2   5     4822.55     4443.78    398.13 o
   2   2   5      375.71      378.04     16.95 o
   3   2   5      689.78      763.72     23.85 o
   4   2   5      179.48      189.18     17.82 o
   5   2   5      666.94      587.53     37.81 o
   6   2   5       11.14       -9.67     50.26 o
   1   3   5     2917.01     2753.65    245.58 o
   2   3   5     2078.60     2076.78     71.77 o
   3   3   5       21.38       33.93      7.15 o
   4   3   5       63.26       38.26     11.57 o
   5   3   5      342.77      350.59     21.60 o
   1   4   5      208.52      211.73      8.96 o
   2   4   5     2631.30     2651.38    132.98 o
   3   4   5      299.50      279.49     10.55 o
   4   4   5        7.91       28.14      9.76 o
   5   4   5        6.14       22.77     25.37 o
   6   4   5      650.44      570.83     44.31 o
   1   5   5      175.18      174.01      8.92 o
   2   5   5      959.29      974.56     27.58 o
   3   5   5      179.52      175.33     12.46 o
   4   5   5      602.87      599.18     33.20 o
   5   5   5      134.83      216.07     41.97 o
   6   5   5        3.25       15.82     45.86 o
   1   6   5      179.20      171.33     12.21 o
   2   6   5      382.34      368.67     12.29 o
   3   6   5        8.56       -8.25     10.11 o
   4   6   5      292.57      263.61     15.74 o
   5   6   5      502.31      586.22     39.55 o
   6   6   5       49.31       81.30     42.54 o
   1   7   5     1364.05     1354.07     37.24 o
   2   7   5       78.36       80.03     10.07 o
   3   7   5      107.66       92.86     18.68 o
   4   7   5      215.91      195.11     20.78 o
   5   7   5       89.05       64.16     18.81 o
   6   7   5        0.90       26.37     49.06 o
   1   8   5      278.54      272.43     15.23 o
   2   8   5      126.92      150.66     15.62 o
   3   8   5      199.76      214.61     17.23 o
   4   8   5       48.94       59.33     22.98 o
   5   8   5       26.13       13.18     35.05 o
   6   8   5       77.02       83.93     40.39 o
   1   9   5      130.73      160.26     40.87 o
   2   9   5       20.42       15.68     16.52 o
   3   9   5        3.50       -4.68     16.87 o
   4   9   5      341.94      382.31     30.56 o
   5   9   5        5.05       23.46     29.51 o
   6   9   5        1.68       43.94     44.23 o
   1  10   5        0.00       13.66     18.30 o
   2  10   5       63.66       79.99     14.88 o
   3  10   5      108.67       86.35     16.58 o
   4  10   5       35.10       45.70     36.69 o
   5  10   5      127.67      113.57     24.66 o
   6  10   5       29.40       24.78     44.60 o
   1  11   5      200.04      211.06     17.82 o
   2  11   5       50.22       89.73     21.49 o
   3  11   5       93.91      100.44     15.56 o
   4  11   5       52.52       48.78     25.17 o
   5  11   5        3.03       32.02     22.27 o
   6  11   5        3.47      -33.40     61.67 o
   1  12   5       13.76        3.99     28.12 o
   2  12   5       47.26       53.99     16.43 o
   3  12   5       33.25       18.24     20.46 o
   4  12   5       11.66       20.46     21.85 o
   5  12   5        6.00       10.63     29.01 o
   1  13   5       17.22        5.42     25.96 o
   2  13   5        0.20        2.69     22.72 o
   3  13   5       49.29       23.56     23.21 o
   4  13   5       33.70       54.41     25.59 o
   5  13   5        2.66       22.04     34.73 o
   1  14   5        3.31      -17.44     25.67 o
   2  14   5       36.52       66.77     22.07 o
   3  14   5       80.54       54.22     31.14 o
   4  14   5        0.25       16.53     29.81 o
   1  15   5        7.73       14.52     30.60 o
   2  15   5       28.97       64.82     25.18 o
   3  15   5        8.18       -9.08     45.46 o
   4  15   5        1.41       81.30     45.86 o
   1  16   5       15.04       30.76     59.42 o
   2  16   5       26.75       31.57     54.50 o
   3  16   5        2.77       -7.68     42.95 o
   1  17   5        1.31       31.20     57.27 o
   2  17   5        0.46      -25.49     68.91 o
   2   0   6     5288.04     5132.05    401.95 o
   4   0   6      740.46      742.66     36.36 o
   0   1   6        1.37        8.14      4.63 o
   1   1   6     4899.10     4602.02    481.23 o
   2   1   6       70.82       76.90     10.25 o
   3   1   6     1064.48     1073.15     22.65 o
   4   1   6        0.57        3.08     19.67 o
   5   1   6      391.92      400.33     29.71 o
   0   2   6      494.25      491.38     27.95 o
   1   2   6     6273.35     5820.30    461.49 o
   2   2   6      105.52      133.59     13.87 o
   3   2   6      416.18      381.34     11.53 o
   4   2   6      195.80      194.00     19.00 o
   5   2   6      471.96      456.78     50.10 o
   0   3   6     2664.01     2584.36    456.34 o
   1   3   6     5603.17     5558.30    403.23 o
   2   3   6      665.72      704.00     22.72 o
   3   3   6      130.86      120.30      9.33 o
   4   3   6       34.73       42.34      8.10 o
   5   3   6       13.57       44.38     36.16 o
   6   3   6      504.83      549.30     44.72 o
   0   4   6     1596.86     1576.35     91.21 o
   1   4   6       61.20       63.32      7.86 o
   2   4   6     1623.01     1593.55     64.37 o
   3   4   6      747.16      732.24     15.72 o
   4   4   6      412.22      428.39     13.75 o
   5   4   6       37.35       24.30     15.89 o
   0   5   6      539.95      527.17     36.42 o
   1   5   6      446.47      444.02     16.23 o
   2   5   6      309.24      319.51     15.35 o
   3   5   6      136.99      137.09      9.64 o
   4   5   6        2.13        8.28     13.60 o
   5   5   6      236.85      220.03     15.58 o
   0   6   6      505.29      488.58     30.54 o
   1   6   6      694.88      699.31     18.61 o
   2   6   6       62.26       63.71      7.36 o
   3   6   6       32.29       27.48      8.09 o
   4   6   6      850.11      843.85     20.84 o
   5   6   6       91.65      102.07     23.04 o
   0   7   6     1592.66     1545.85     45.88 o
   1   7   6     1610.03     1562.06     32.43 o
   2   7   6       66.42       60.21      8.63 o
   3   7   6        5.26        2.22     12.43 o
   4   7   6       40.83       51.13     14.81 o
   5   7   6       64.21       56.01     25.85 o
   0   8   6      684.00      666.28     26.94 o
   1   8   6       23.90       39.01     14.00 o
   2   8   6      121.85      122.33     23.62 o
   3   8   6      475.72      563.80     33.44 o
   4   8   6       87.84       84.35     17.31 o
   5   8   6       20.57       52.44     24.97 o
   6   8   6        0.55      -21.17     38.92 o
   0   9   6        0.57        9.23     28.85 o
   1   9   6        0.51       -6.95     16.45 o
   2   9   6      109.02       83.55     13.53 o
   3   9   6       45.82       79.83     15.31 o
   4   9   6        3.83       -4.54     19.91 o
   5   9   6       11.48       34.28     37.10 o
   6   9   6        4.60      -12.74     50.05 o
   0  10   6       50.58       85.69     32.56 o
   1  10   6       32.27       47.15     19.10 o
   2  10   6       13.44       23.34     20.00 o
   3  10   6      110.14      119.19     21.47 o
   4  10   6      410.56      420.86     29.40 o
   5  10   6        0.01      -13.17     25.88 o
   6  10   6        1.83       57.57     42.51 o
   0  11   6      573.12      635.43     41.36 o
   1  11   6      247.36      256.06     17.14 o
   2  11   6        2.21        9.88     18.35 o
   3  11   6       12.02       50.54     41.27 o
   4  11   6        1.48      -14.77     25.55 o
   5  11   6       30.04       45.70     36.86 o
   0  12   6       73.52       98.66     26.67 o
   1  12   6       42.76       53.60     32.30 o
   2  12   6        8.52      -14.94     40.88 o
   3  12   6       96.39       83.81     22.82 o
   4  12   6        3.73       18.84     38.23 o
   5  12   6        1.14       -1.17     35.42 o
   0  13   6       64.16       38.55     31.42 o
   1  13   6        1.53       24.30     30.95 o
   2  13   6        1.06       42.94     22.46 o
   3  13   6       35.87        5.94     28.53 o
   4  13   6        0.18       27.59     23.52 o
   5  13   6        0.37        2.14     35.81 o
   0  14   6        2.56      -19.25     37.79 o
   1  14   6        4.07      -10.35     28.74 o
   2  14   6       15.12       53.80     22.58 o
   3  14   6       98.11      144.31     35.98 o
   4  14   6       41.37       80.16     40.91 o
   0  15   6      136.41      197.77     90.74 o
   1  15   6        6.93       45.44     35.76 o
   2  15   6       11.12       10.99     52.29 o
   3  15   6       12.70      -16.52     45.41 o
   4  15   6        0.08       -2.09     43.08 o
   0  16   6        0.02        0.44     66.32 o
   1  16   6       14.53       43.25     32.10 o
   3  16   6        5.72      -10.01     45.77 o
   0  17   6       26.79      149.41     45.73 o
   1  17   6        1.97       26.30     46.58 o
   4   0   7        3.95       -7.47     28.23 o
   6   0   7      216.38      129.64     40.67 o
   1   1   7       26.00       20.98      5.05 o
   2   1   7     3839.75     3704.16    290.32 o
   3   1   7     1232.56     1244.20     39.23 o
   4   1   7       44.34       24.81     19.11 o
   5   1   7       28.13       42.06     26.23 o
   6   1   7        8.71      -17.14     50.16 o
   1   2   7     1562.46     1527.82    134.60 o
   2   2   7      278.67      286.08     22.85 o
   3   2   7       23.94       19.97      6.45 o
   4   2   7       12.70        2.29     12.31 o
   5   2   7        4.94       44.41     26.37 o
   1   3   7     1188.77     1115.45     42.04 o
   2   3   7     1179.34     1145.32     61.74 o
   3   3   7     1819.89     1903.99     41.13 o
   4   3   7        7.28        2.11     11.80 o
   5   3   7      227.91      237.85     16.08 o
   1   4   7       39.87       36.41      6.12 o
   2   4   7     1205.88     1286.02     40.35 o
   3   4   7       12.26        7.09      7.48 o
   4   4   7       21.63       17.24     20.46 o
   5   4   7       34.43       67.23     38.96 o
   1   5   7       71.26       75.22      7.17 o
   2   5   7     1475.03     1411.29     28.39 o
   3   5   7        9.78       10.84      7.04 o
   4   5   7      371.36      315.65     18.65 o
   5   5   7        1.21       -9.23     42.15 o
   1   6   7     1846.06     1831.58     41.91 o
   2   6   7      185.62      188.01     10.60 o
   3   6   7        0.01        6.14     10.43 o
   4   6   7        3.99       19.52     14.41 o
   5   6   7        6.48      -12.74     26.29 o
   7   6   7        2.43       43.07     54.39 o
   1   7   7      601.14      565.13     22.94 o
   2   7   7        7.42        9.48      8.65 o
   3   7   7      500.94      460.19     18.98 o
   4   7   7       11.10       -5.27     28.85 o
   5   7   7      170.55      180.56     16.05 o
   1   8   7       99.03      106.73     19.63 o
   2   8   7      430.62      433.61     15.23 o
   3   8   7        3.33       38.23     29.37 o
   4   8   7        0.23        9.10     20.15 o
   5   8   7        5.58       22.85     34.90 o
   1   9   7       15.90       13.06     15.91 o
   2   9   7      193.28      201.69     13.27 o
   3   9   7      188.85      219.34     14.23 o
   4   9   7      240.67      234.22     26.23 o
   5   9   7        2.01      -21.06     23.09 o
   1  10   7      469.00      487.61     20.05 o
   2  10   7        6.22       28.70     16.03 o
   3  10   7        8.06       -3.26     15.32 o
   4  10   7        0.42       -1.99     21.49 o
   6  10   7        3.06       23.29     55.12 o
   1  11   7       62.61       76.76     21.65 o
   2  11   7       53.26       85.04     17.76 o
   3  11   7       56.42       99.77     23.23 o
   4  11   7       30.26       22.15     20.38 o
   6  11   7       11.78       82.18     40.21 o
   1  12   7       99.59      121.17     26.03 o
   2  12   7       11.54       11.08     28.88 o
   3  12   7        1.04       25.91     37.35 o
   4  12   7       19.28      -20.65     51.10 o
   5  12   7        0.79      -32.72     32.72 o
   1  13   7        1.82        2.12     25.79 o
   2  13   7        0.35       -9.66     24.60 o
   3  13   7      153.11       93.31     24.91 o
   4  13   7       51.11       68.70     25.43 o
   5  13   7        0.14       -9.86     39.52 o
   1  14   7       38.97       36.63     28.59 o
   2  14   7       27.57      -13.13     37.57 o
   3  14   7        3.05       -2.31     30.77 o
   4  14   7        0.06        0.89     41.16 o
   1  15   7        3.30       31.37     31.16 o
   2  15   7       11.60      -15.10     42.31 o
   3  15   7        4.28        6.48     31.76 o
   4  15   7        7.56       -3.08     50.89 o
   1  16   7       13.74       55.04     46.36 o
   2  16   7        3.94       15.79     32.62 o
   3  16   7        1.05      -27.03     51.92 o
   1  17   7        0.20       23.22     44.31 o
   2  17   7        6.13       24.07     37.69 o
   4   0   8      313.18      310.70     17.71 o
   0   1   8     2092.50     1945.73    222.90 o
   1   1   8      158.82      157.27      8.70 o
   2   1   8      927.31      940.84     72.31 o
   3   1   8       91.19       98.40     10.85 o
   4   1   8       56.62       66.40      9.83 o
   0   2   8      160.00      148.09     13.44 o
   1   2   8     2071.96     1950.13    150.90 o
   2   2   8      173.74      196.40     16.48 o
   3   2   8       71.10       66.93     10.85 o
   4   2   8       12.84        7.11     10.12 o
   5   2   8      331.75      391.98     34.50 o
   0   3   8     1296.91     1095.53    103.00 o
   1   3   8      263.98      266.88     12.59 o
   2   3   8      555.99      533.48     39.86 o
   3   3   8        0.03        0.14      7.72 o
   4   3   8        1.10        5.47      8.16 o
   0   4   8      785.62      765.44     43.75 o
   1   4   8      575.29      582.54     19.35 o
   2   4   8     1530.85     1745.40     64.96 o
   3   4   8       26.69       20.18      8.37 o
   4   4   8       74.91       71.22      9.03 o
   5   4   8       15.06       20.21     36.01 o
   0   5   8      689.42      691.46     39.21 o
   1   5   8      310.48      322.69     13.83 o
   2   5   8      134.88      148.12     12.24 o
   3   5   8       41.14       62.62     12.03 o
   4   5   8       86.62       80.04     15.42 o
   5   5   8        0.33        5.27     31.20 o
   0   6   8      931.91      883.83     29.01 o
   1   6   8      296.23      275.57     24.62 o
   2   6   8      137.90      131.51     10.52 o
   3   6   8      174.02      198.60     11.08 o
   4   6   8      131.22      125.04     38.89 o
   5   6   8      112.67      100.63     26.63 o
   1   7   8      102.15       98.91     11.28 o
   2   7   8       31.11       18.93     11.68 o
   3   7   8        0.25      -17.59     17.59 o
   4   7   8       44.28       21.22     15.22 o
   0   8   8        7.17        8.79     23.61 o
   1   8   8      228.77      202.57     17.48 o
   2   8   8      303.12      295.95     21.02 o
   3   8   8       52.26       58.45     21.41 o
   4   8   8        2.15        4.94     23.51 o
   5   8   8       17.93      -30.76     47.11 o
   6   8   8        2.75       39.99     52.36 o
   0   9   8      455.68      482.07     31.55 o
   1   9   8       83.52       86.99     19.22 o
   2   9   8        0.00        7.30     14.86 o
   3   9   8        3.91       31.31     14.25 o
   4   9   8       31.09       56.98     18.04 o
   5   9   8       61.41       92.72     39.64 o
   0  10   8      688.51      756.72     41.56 o
   1  10   8        9.66       24.40     33.40 o
   2  10   8        5.11      -10.22     24.65 o
   3  10   8        5.98       18.87     16.26 o
   4  10   8      102.48       96.54     20.54 o
   5  10   8       15.82      -19.77     43.99 o
   6  10   8        0.01      -72.51     72.51 o
   0  11   8       61.04       48.34     35.96 o
   1  11   8        0.06      -10.35     26.86 o
   2  11   8        0.00       37.57     21.50 o
   3  11   8        7.15       35.20     26.16 o
   4  11   8       15.49       -7.32     27.23 o
   5  11   8        2.04      -39.40     39.40 o
   0  12   8        1.93        3.95     43.63 o
   1  12   8       10.33        3.90     29.37 o
   2  12   8        5.31       -1.44     24.83 o
   3  12   8       48.65       55.07     24.50 o
   4  12   8        1.96        7.99     24.50 o
   0  13   8      109.01       96.27     29.88 o
   1  13   8        0.13       -1.93     26.48 o
   2  13   8        7.31      -25.59     28.46 o
   3  13   8        2.04       19.08     33.88 o
   4  13   8        2.30       70.09     26.00 o
   5  13   8       30.87       58.42     24.52 o
   0  14   8      108.97       62.40     50.54 o
   1  14   8       57.21       44.02     24.05 o
   2  14   8        0.05        1.53     29.44 o
   3  14   8        6.45       14.12     25.77 o
   4  14   8       11.75        5.98     34.04 o
   0  15   8        0.33        1.93     40.54 o
   1  15   8        0.62       -0.88     54.71 o
   2  15   8        0.00       36.95     37.56 o
   3  15   8        2.80       20.82     41.01 o
   0  16   8        5.45      -74.27     80.58 o
   1  16   8        0.42       21.76     35.33 o
   2  16   8        0.03       34.65     38.36 o
   3  16   8        4.38       17.58     56.46 o
   0  17   8        3.21        3.95     61.43 o
   1  17   8        5.63        0.44     61.57 o
   2  17   8        5.90      -43.19     50.38 o
   2   0   9     3252.24     3029.51    359.19 o
   4   0   9        1.23       -2.20     29.30 o
   3   1   9     1551.84     1737.19     42.49 o
   4   1   9       42.82       34.10     10.60 o
   5   1   9       31.41       47.02     37.50 o
   1   2   9      318.20      302.99     15.15 o
   2   2   9        1.09        7.83      5.49 o
   3   2   9      923.99     1013.35     41.68 o
   4   2   9      107.22      100.28     10.63 o
   5   2   9      331.58      348.04     23.55 o
   1   3   9      849.04      804.11     32.24 o
   2   3   9      550.68      597.62     16.85 o
   3   3   9      445.09      516.37     46.58 o
   4   3   9      298.78      266.59     11.04 o
   5   3   9        5.81       -1.37     19.24 o
   1   4   9     2316.43     2257.18    127.34 o
   2   4   9      995.32      971.48     24.30 o
   3   4   9       34.39       35.04     10.70 o
   4   4   9       15.55        3.45     11.51 o
   5   4   9       45.64       43.76     15.41 o
   1   5   9      171.18      143.05     16.60 o
   2   5   9       90.97      104.54     10.01 o
   3   5   9      871.27      935.57     16.16 o
   4   5   9       56.01       58.64     20.43 o
   5   5   9        0.33       14.06     18.39 o
   1   6   9      119.70      127.48      9.80 o
   2   6   9       39.77       34.96      9.72 o
   3   6   9      167.76      170.93     13.71 o
   4   6   9      305.54      281.04     19.38 o
   5   6   9       61.80       50.98     28.94 o
   1   7   9      256.40      258.65     21.75 o
   2   7   9      518.65      491.60     24.72 o
   3   7   9        6.33       22.90     16.13 o
   4   7   9       86.79       85.76     17.91 o
   5   7   9        2.05      -14.94     36.44 o
   1   8   9     1084.45     1090.21     29.09 o
   2   8   9       21.24       26.44     12.95 o
   3   8   9       33.59       18.68     18.57 o
   4   8   9       38.09       26.81     28.44 o
   5   8   9       21.77       19.34     35.71 o
   1   9   9       61.22       47.64     15.22 o
   2   9   9       10.34       26.00     16.71 o
   3   9   9      151.80      136.95     18.06 o
   4   9   9        5.52       25.90     24.13 o
   5   9   9        6.00       18.46     38.16 o
   6   9   9       39.64       87.01     43.01 o
   1  10   9        1.64        4.89     22.50 o
   2  10   9       22.94       30.89     16.55 o
   3  10   9        2.61       16.30     19.86 o
   4  10   9       89.76       42.19     41.69 o
   1  11   9        0.56      -14.39     22.82 o
   2  11   9       81.98       39.79     45.70 o
   3  11   9        4.18       10.90     23.42 o
   4  11   9       15.19       -3.08     38.21 o
   5  11   9        3.82       39.71     32.86 o
   1  12   9      155.30      118.72     22.91 o
   2  12   9       11.62       39.06     30.81 o
   3  12   9       17.74       -0.54     24.47 o
   4  12   9       14.79       34.64     21.45 o
   5  12   9        0.02      -59.32     62.61 o
   1  13   9        1.08       18.32     27.46 o
   2  13   9        6.67        2.15     35.54 o
   3  13   9       26.49       33.70     23.70 o
   4  13   9        5.78        3.97     36.75 o
   5  13   9        0.57       53.80     38.23 o
   1  14   9       14.09       -1.78     29.30 o
   2  14   9        0.21       12.42     30.48 o
   3  14   9        0.52       12.85     37.51 o
   4  14   9        4.14      -48.20     48.20 o
   1  15   9        0.15       -6.15     63.24 o
   2  15   9        0.53        6.96     45.09 o
   3  15   9        0.35       -3.81     44.65 o
   1  16   9        6.10      -31.20     67.12 o
   2  16   9       15.09       28.24     43.94 o
   3  16   9        3.34      -38.32     46.79 o
   1  17   9        4.49      -50.98     80.25 o
   2   0  10     5550.91     5696.04   1014.82 o
   4   0  10       63.43       70.24     12.60 o
   0   1  10     6380.13     6000.95    755.12 o
   1   1  10       17.49       15.60      7.04 o
   2   1  10        7.16        7.45      7.19 o
   3   1  10      119.41      121.97     16.37 o
   4   1  10      297.11      270.32     17.23 o
   5   1  10       30.12       38.25     18.91 o
   6   1  10       38.01       18.90     50.49 o
   7   1  10        3.49       77.34     52.52 o
   1   2  10      188.61      190.72     20.31 o
   2   2  10      568.30      640.75     25.59 o
   3   2  10     2045.22     2103.55     58.59 o
   4   2  10       83.39       80.36      9.74 o
   5   2  10        1.23       35.56     18.39 o
   0   3  10     2698.94     2379.23    215.87 o
   1   3  10      967.72      966.00     43.08 o
   2   3  10        0.23        2.11      9.23 o
   3   3  10       14.84       29.44     19.75 o
   4   3  10      242.05      237.45     13.07 o
   5   3  10       49.77       35.16     21.02 o
   0   4  10      470.84      467.75     22.37 o
   1   4  10       67.99       79.81      8.57 o
   2   4  10     1233.07     1237.87     34.58 o
   3   4  10      436.49      453.46     15.10 o
   4   4  10       11.15        5.88     17.62 o
   5   4  10        8.69       11.43     36.53 o
   7   4  10       34.36      -14.06     69.37 o
   0   5  10     1673.13     1653.62     78.76 o
   1   5  10      187.78      180.39     12.60 o
   2   5  10       31.39       43.69      7.90 o
   3   5  10      221.80      222.06     15.92 o
   4   5  10       63.12       87.11     20.97 o
   5   5  10       36.05       -1.32     31.53 o
   7   5  10        0.00      -81.88     81.88 o
   0   6  10       51.97       76.63     12.89 o
   1   6  10        3.56       -0.65      9.13 o
   2   6  10      500.31      479.37     11.95 o
   3   6  10       13.53       -4.92     13.70 o
   4   6  10      203.34      229.83     22.40 o
   5   6  10       38.11       35.75     23.34 o
   0   7  10        9.96       15.38     23.73 o
   1   7  10      779.15      784.12     22.82 o
   2   7  10        1.24       14.59     13.97 o
   3   7  10      100.06      133.97     18.68 o
   4   7  10       33.48       44.91     21.40 o
   0   8  10       16.32       33.84     25.93 o
   1   8  10       26.97       34.74     19.27 o
   2   8  10        7.28        7.07     16.05 o
   3   8  10       53.12       51.20     16.62 o
   4   8  10        4.77       10.10     14.71 o
   5   8  10        0.57       21.97     32.24 o
   0   9  10       26.27       11.43     28.88 o
   1   9  10       86.82       74.18     15.84 o
   2   9  10       23.73       27.82     21.06 o
   3   9  10       73.83       79.19     29.96 o
   4   9  10        0.07       10.76     29.44 o
   5   9  10       44.15       23.73     40.40 o
   0  10  10        0.21       14.94     31.84 o
   1  10  10        0.16       32.10     24.86 o
   2  10  10        4.75       -8.18     20.63 o
   3  10  10       73.59       73.66     26.07 o
   4  10  10       81.54       60.82     21.38 o
   0  11  10      379.24      387.59     32.75 o
   1  11  10       86.84      131.33     20.79 o
   2  11  10        0.04       14.61     29.35 o
   3  11  10       42.11       67.44     22.43 o
   4  11  10        0.00       -3.95     47.88 o
   5  11  10       19.69       51.13     31.42 o
   0  12  10        5.82       18.70     30.30 o
   1  12  10        1.80        6.43     21.59 o
   2  12  10        1.61      -31.64     47.44 o
   3  12  10        1.28       -4.61     26.74 o
   4  12  10        7.52       21.80     23.77 o
   5  12  10        0.66      -21.05     40.56 o
   0  13  10       23.41       15.82     47.10 o
   1  13  10        4.56       -2.73     23.34 o
   3  13  10        7.48        3.27     27.39 o
   4  13  10        2.10       58.36     47.27 o
   0  14  10        0.01       -6.15     55.97 o
   1  14  10        0.15       16.73     35.85 o
   2  14  10        9.50       -5.55     31.33 o
   3  14  10       34.82       44.59     37.03 o
   4  14  10        9.48      -23.49     34.59 o
   0  15  10      119.03       -8.79     59.72 o
   1  15  10        0.36        7.49     37.85 o
   2  15  10        1.00       42.81     40.23 o
   3  15  10        4.63       10.15     40.05 o
   0  16  10        0.22       45.70     55.67 o
   1  16  10        0.34      -39.63     49.46 o
   2  16  10        0.73      -33.40     64.22 o
   0  17  10        8.71      -14.06     69.71 o
   1  17  10        0.51       26.81     59.03 o
   4   0  11      114.70      128.76     22.02 o
   1   1  11      800.09      815.97     46.65 o
   2   1  11        0.96        9.40      6.50 o
   3   1  11       48.76       55.54      9.59 o
   4   1  11      132.55      125.29     22.15 o
   5   1  11      118.11      150.35     19.04 o
   6   1  11        4.06      -24.61     55.70 o
   1   2  11     1080.07      938.13     50.33 o
   2   2  11      114.47      115.03     12.86 o
   3   2  11        1.98       -7.51     11.12 o
   4   2  11       58.46       64.56     23.19 o
   5   2  11      630.66      598.52     39.13 o
   7   2  11        3.47       10.99     61.67 o
   1   3  11       26.64       24.98     16.92 o
   2   3  11      746.67      783.04     25.54 o
   3   3  11      182.83      180.69     14.27 o
   4   3  11      307.31      307.05     15.46 o
   5   3  11       24.73        8.79     26.93 o
   7   3  11       20.79       -5.76     45.17 o
   1   4  11       93.99       79.10     19.96 o
   2   4  11     1578.33     1453.33     65.70 o
   3   4  11      203.83      197.81     15.03 o
   4   4  11       48.73       17.14     29.52 o
   5   4  11       17.76       48.78     21.84 o
   6   4  11        0.26        6.15     50.26 o
   7   4  11        4.33       -3.63     45.76 o
   1   5  11       43.16       45.16     10.60 o
   2   5  11      455.35      433.61     14.49 o
   3   5  11        1.57       -4.48     13.54 o
   4   5  11        3.72        3.64     13.68 o
   5   5  11       34.74       85.69     31.61 o
   7   5  11        1.49      -40.43     73.25 o
   1   6  11       70.19       63.82     16.24 o
   2   6  11      305.28      304.95     17.12 o
   3   6  11        5.26        1.45     12.25 o
   4   6  11      145.12      146.80     16.18 o
   5   6  11      187.17      209.17     25.97 o
   7   6  11        3.42       83.93     45.61 o
   1   7  11      378.29      362.81     23.44 o
   2   7  11      233.46      236.84     14.34 o
   3   7  11       68.17       56.02     17.35 o
   4   7  11       79.00       74.06     17.16 o
   5   7  11        0.42        7.91     33.67 o
   1   8  11      148.46      114.84     20.26 o
   2   8  11      216.53      220.25     15.48 o
   3   8  11      138.86      116.06     15.01 o
   4   8  11       10.22        3.46     17.70 o
   5   8  11       35.22       46.58     40.05 o
   6   8  11        0.10      -35.16     69.15 o
   1   9  11      108.26      113.12     21.80 o
   2   9  11       33.38       37.16     16.29 o
   3   9  11        3.62        8.21     20.64 o
   4   9  11        3.11       -0.88     37.97 o
   5   9  11        0.17      -27.83     31.02 o
   6   9  11        7.66       22.41     57.61 o
   1  10  11       10.71       25.80     25.87 o
   2  10  11      130.33      149.85     17.78 o
   3  10  11        0.18        8.55     18.76 o
   4  10  11       33.35       41.41     22.48 o
   5  10  11       13.91       -5.27     47.17 o
   1  11  11       68.59       68.93     22.08 o
   2  11  11       17.82       43.91     27.55 o
   3  11  11        9.73        3.91     20.57 o
   4  11  11       21.61       16.30     22.82 o
   5  11  11        0.80        3.08     48.32 o
   1  12  11       20.13       21.53     41.35 o
   2  12  11        3.68       29.44     25.59 o
   3  12  11        8.38       -3.62     35.23 o
   4  12  11       10.83        4.18     23.87 o
   5  12  11       17.21       28.79     35.38 o
   1  13  11       34.71       36.50     25.98 o
   2  13  11       11.85       10.38     34.80 o
   3  13  11        0.15        1.94     36.39 o
   4  13  11        0.03       31.43     31.18 o
   1  14  11       15.68        7.47     38.46 o
   2  14  11       16.31       35.04     35.55 o
   3  14  11        7.57       -3.67     33.08 o
   4  14  11        0.92      -49.73     49.73 o
   1  15  11        4.27       36.91     50.16 o
   2  15  11        1.25      -21.83     47.81 o
   1  16  11        0.03       25.05     63.42 o
   1  17  11        2.32      -11.03     35.23 o
   0   0  12      249.06      239.06     22.81 o
   4   0  12        2.47      -10.55     17.17 o
   0   1  12     3257.10     3202.21    473.36 o
   1   1  12     2116.32     2196.33    214.42 o
   2   1  12        0.62       14.50     15.40 o
   3   1  12      611.16      643.56     92.23 o
   4   1  12      263.61      278.63     15.25 o
   5   1  12        8.94       22.85     22.28 o
   6   1  12       39.15       25.49     49.09 o
   1   2  12      549.87      527.77     45.80 o
   3   2  12      568.20      556.28     13.77 o
   4   2  12       32.72       79.84     24.29 o
   7   2  12       72.08       51.99     39.09 o
   1   3  12     2065.32     2065.88     75.50 o
   2   3  12        0.11       -3.87     10.07 o
   3   3  12      392.26      452.76     34.06 o
   4   3  12       28.12       38.83     19.38 o
   7   3  12        0.01       62.88     35.48 o
   0   4  12      276.28      273.77     29.71 o
   1   4  12      136.33      133.81     11.83 o
   2   4  12      645.20      670.68     18.25 o
   3   4  12      337.32      322.01     16.05 o
   4   4  12       40.92       19.97     18.76 o
   5   4  12        0.38       17.14     52.51 o
   7   4  12        2.73       22.41     42.31 o
   0   5  12     3910.29     3965.08    258.64 o
   1   5  12       57.01       64.90      9.28 o
   2   5  12       45.83       53.32      9.54 o
   3   5  12       63.48       76.32     11.72 o
   4   5  12      314.15      318.47     22.14 o
   5   5  12        0.94        5.27     23.66 o
   0   6  12     2079.22     2072.85     81.77 o
   1   6  12       28.23       53.71     18.90 o
   2   6  12      216.97      214.08     14.86 o
   3   6  12        0.18        9.63     18.51 o
   4   6  12       46.21       68.06     14.95 o
   5   6  12        6.12      -15.70     55.15 o
   0   7  12        6.28       24.17     25.82 o
   1   7  12      472.64      491.37     22.29 o
   2   7  12       36.23       38.90     19.00 o
   3   7  12      109.37      120.45     17.59 o
   4   7  12        3.68       12.77     21.18 o
   0   8  12       43.68       29.48     20.91 o
   1   8  12      159.83      187.54     23.39 o
   2   8  12       14.10      -11.87     17.82 o
   3   8  12      102.30      109.93     33.18 o
   4   8  12       83.62       75.50     18.02 o
   5   8  12        1.77       28.12     33.58 o
   0   9  12      488.95      529.99     32.08 o
   1   9  12       39.58       17.04     16.41 o
   2   9  12       23.58       28.88     16.48 o
   3   9  12       15.53       43.37     30.76 o
   4   9  12       76.99      143.70     33.18 o
   5   9  12        0.48       36.03     46.92 o
   6   9  12        3.32        0.88     61.67 o
   0  10  12      171.83      154.05     27.25 o
   1  10  12      103.86      109.54     21.37 o
   2  10  12       70.23       65.81     25.59 o
   3  10  12       46.92       52.54     21.31 o
   4  10  12        3.47       -7.47     42.11 o
   5  10  12        1.92       -2.96     35.49 o
   6  10  12        2.65       75.58     44.47 o
   0  11  12        0.88       10.99     41.47 o
   1  11  12       86.33       65.01     23.83 o
   2  11  12       28.79       16.51     29.25 o
   3  11  12       25.64        5.27     49.49 o
   4  11  12       15.54        2.56     31.36 o
   0  12  12       10.54       60.64     38.22 o
   1  12  12       27.35       42.19     42.58 o
   2  12  12        0.02        1.08     26.80 o
   3  12  12       10.06       65.04     40.78 o
   4  12  12       44.75       20.36     31.47 o
   5  12  12        0.02       18.77     35.47 o
   0  13  12        5.12      -42.63     51.99 o
   1  13  12       15.55       11.20     34.69 o
   2  13  12        3.48      -36.47     58.92 o
   3  13  12        8.64       16.07     37.26 o
   4  13  12        3.36       31.65     45.04 o
   0  14  12        0.27        2.20     55.98 o
   1  14  12       23.24       41.08     34.68 o
   2  14  12       18.70       21.27     37.35 o
   3  14  12       20.09      -38.17     48.62 o
   4  14  12        0.08        3.24     33.03 o
   0  15  12        0.11      -28.56     69.02 o
   1  15  12       14.35       57.13     51.53 o
   2  15  12        9.01       71.14     36.07 o
   3  15  12        1.03      -49.66     83.10 o
   1  16  12        0.24      -40.35     54.50 o
   2  16  12        0.02       -3.35     45.89 o
   0  17  12        2.53       25.93     53.48 o
   2   0  13        5.00        3.95     16.52 o
   4   0  13       66.08       61.52     26.24 o
   1   1  13     1335.03     1316.13     94.14 o
   2   1  13      609.26      631.04     39.41 o
   3   1  13       11.04       21.71     14.97 o
   4   1  13       75.47       59.78     13.61 o
   5   1  13       60.25       66.36     40.06 o
   6   1  13        0.73       27.68     52.16 o
   7   1  13       35.55      -43.94     76.17 o
   1   2  13    10667.72    11541.21   1413.09 o
   2   2  13      446.28      491.25     55.37 o
   3   2  13       53.13       52.58     12.43 o
   4   2  13       80.68       91.96     24.04 o
   5   2  13       98.55      188.50     47.68 o
   6   2  13        0.94       50.53     35.34 o
   7   2  13       12.91      -26.56     50.67 o
   1   3  13     1378.96     1388.09     58.06 o
   2   3  13      114.60       95.45     10.55 o
   3   3  13      172.52      155.81     16.62 o
   4   3  13      124.39      132.13     19.12 o
   5   3  13        6.36       -1.00     18.48 o
   6   3  13       33.96      -53.17     58.86 o
   7   3  13       37.78       29.75     46.58 o
   1   4  13      143.32      149.41     24.45 o
   2   4  13       44.10       32.23     10.62 o
   3   4  13       77.17       71.18     17.89 o
   4   4  13        0.20        0.02     16.95 o
   5   4  13       14.03       15.75     25.24 o
   6   4  13        0.12       25.49     50.62 o
   7   4  13       10.10       57.74     36.28 o
   1   5  13       66.07       64.95      8.66 o
   2   5  13      586.20      557.67     22.19 o
   3   5  13        3.84       -7.23     13.09 o
   4   5  13        7.74       10.78     19.69 o
   6   5  13       18.45      -74.92     74.92 o
   1   6  13     1538.63     1553.32     38.61 o
   2   6  13      884.75      946.99     18.70 o
   3   6  13       38.13       42.72     19.25 o
   4   6  13      148.71      132.64     19.73 o
   5   6  13        0.01        7.91     32.11 o
   6   6  13        3.09       38.67     52.31 o
   1   7  13      592.05      587.06     28.17 o
   2   7  13        0.01       21.00     15.13 o
   3   7  13      213.68      184.75     19.72 o
   4   7  13        0.13       15.82     15.35 o
   5   7  13       55.22       13.18     41.54 o
   6   7  13       32.31       28.18     39.33 o
   1   8  13        2.73       22.85     30.27 o
   2   8  13       83.15       87.87     18.75 o
   3   8  13       59.11       80.42     33.25 o
   4   8  13       27.84       28.83     22.56 o
   1   9  13       41.57       28.13     22.98 o
   2   9  13       53.43       67.42     23.78 o
   3   9  13        0.07       11.29     25.71 o
   4   9  13       21.19       51.85     42.10 o
   5   9  13        1.83       14.50     51.80 o
   6   9  13       25.81       34.72     53.39 o
   1  10  13       76.06       39.44     26.85 o
   2  10  13      259.75      260.10     29.16 o
   3  10  13        5.88       15.82     36.82 o
   4  10  13       23.91       27.98     19.57 o
   5  10  13       21.86       -7.80     36.04 o
   1  11  13      119.81      113.14     21.90 o
   2  11  13       34.95       79.59     22.33 o
   3  11  13       46.19       18.90     47.00 o
   4  11  13       31.39       19.77     40.41 o
   5  11  13       14.48      -41.89     44.40 o
   1  12  13        2.53       84.64     31.31 o
   2  12  13       13.96       -1.93     34.57 o
   3  12  13       22.45       67.68     30.79 o
   4  12  13       15.94       39.34     29.00 o
   5  12  13        0.36       -5.51     39.33 o
   1  13  13       13.76       33.40     47.42 o
   2  13  13        0.23      -25.93     60.75 o
   3  13  13        2.94       26.49     37.30 o
   4  13  13        2.66      -53.08     53.08 o
   1  14  13        2.05       -2.23     40.41 o
   2  14  13       41.05      -34.28     61.61 o
   3  14  13        0.09       38.23     56.65 o
   1  15  13        3.00       41.87     38.86 o
   2  15  13       13.16       53.58     41.09 o
   3  15  13        1.64       32.80     41.88 o
   1  16  13        0.28       39.55     56.63 o
   2  16  13        0.59      109.21    104.81 o
   4   0  14      131.00      131.09     18.68 o
   0   1  14     2053.19     2612.04    222.02 o
   1   1  14     1626.55     1867.79     82.97 o
   2   1  14       26.35       20.90     12.95 o
   3   1  14      573.20      610.36     48.64 o
   4   1  14        0.75      -26.81     34.77 o
   5   1  14        0.00        0.69     17.02 o
   6   1  14        2.49      -21.09     57.10 o
   7   1  14       16.04       15.89     42.27 o
   0   2  14       45.20       83.05     21.25 o
   1   2  14       97.87       80.73     12.39 o
   2   2  14        2.78       -6.59     19.54 o
   3   2  14      401.75      389.78     30.19 o
   4   2  14       14.25       21.87     19.23 o
   5   2  14      154.29      185.49     24.04 o
   6   2  14        3.60       -8.93     42.09 o
   7   2  14        9.43       57.13     51.91 o
   1   3  14      930.91      958.62     27.14 o
   2   3  14      470.37      551.06     37.66 o
   3   3  14       24.53       23.89     17.12 o
   5   3  14        2.72      -28.51     28.51 o
   6   3  14        0.78       34.28     51.53 o
   7   3  14        0.27       -2.19     45.52 o
   0   4  14    10319.74    10852.01   1935.89 o
   1   4  14      650.05      640.27     20.68 o
   2   4  14       15.11       27.25     24.33 o
   3   4  14       18.40       22.03     13.36 o
   4   4  14       72.05       69.67     14.13 o
   5   4  14       75.54       75.58     31.97 o
   6   4  14       19.68       40.19     49.66 o
   7   4  14        0.09       57.36     35.00 o
   0   5  14      956.31      936.01     43.21 o
   1   5  14      455.12      410.19     24.74 o
   2   5  14      794.46      790.99     37.32 o
   3   5  14      147.75      139.72     18.60 o
   4   5  14       27.12       27.67     23.82 o
   5   5  14        2.45       -5.27     40.87 o
   6   5  14        1.56      -11.49     40.75 o
   0   6  14      174.60      176.50     21.06 o
   1   6  14       25.04       48.90     27.25 o
   2   6  14        0.33        7.23     13.74 o
   3   6  14       90.13      106.17     20.13 o
   4   6  14       22.32        3.79     15.08 o
   5   6  14       42.02       37.64     31.55 o
   6   6  14       16.52       79.54     47.19 o
   0   7  14      984.19     1049.83     49.04 o
   1   7  14       32.36       31.65     26.59 o
   2   7  14      207.46      220.38     16.39 o
   3   7  14       14.93       22.80     18.45 o
   4   7  14        1.19       12.25     22.86 o
   6   7  14       15.23       17.43     37.63 o
   0   8  14     1795.94     1764.36     78.90 o
   1   8  14      589.15      664.54     59.98 o
   3   8  14       65.75       59.76     27.65 o
   4   8  14        1.03       18.56     24.39 o
   5   8  14       66.57       60.04     23.69 o
   0   9  14      158.63      153.80     36.02 o
   1   9  14       15.51       12.06     27.90 o
   2   9  14      220.85      239.50     31.07 o
   3   9  14        2.49       17.72     25.22 o
   4   9  14       19.73       14.29     28.97 o
   5   9  14        5.85       26.95     33.23 o
   6   9  14        1.10      -47.90     72.17 o
   0  10  14       74.15       55.81     37.79 o
   1  10  14        0.01       16.26     38.68 o
   2  10  14        4.73       -3.41     27.41 o
   3  10  14       32.82       65.12     27.01 o
   4  10  14        4.62       39.99     42.63 o
   5  10  14        2.72       11.86     52.34 o
   1  11  14       11.21       14.06     42.02 o
   2  11  14       40.14       33.44     30.54 o
   4  11  14        0.16       31.88     30.59 o
   5  11  14        6.51       -7.03     51.50 o
   0  12  14       96.26       79.98     45.79 o
   1  12  14      159.43      233.86     49.66 o
   2  12  14        0.01      -13.81     36.83 o
   3  12  14       24.52       27.20     26.26 o
   4  12  14        8.27      104.15     32.06 o
   5  12  14        8.09       26.37     54.47 o
   0  13  14       36.45       22.41     50.98 o
   1  13  14        0.01        1.76     55.72 o
   2  13  14        4.79       51.41     50.67 o
   3  13  14        4.04        4.60     40.60 o
   4  13  14        5.98       57.22     26.70 o
   0  14  14       15.55       14.06     52.78 o
   1  14  14        0.81      -26.60     44.23 o
   2  14  14        2.43       24.17     54.67 o
   3  14  14       16.84       61.41     36.67 o
   0  15  14        0.63       15.82     59.78 o
   1  15  14        3.71       -1.95     44.43 o
   2  15  14        8.07      -77.34     81.90 o
   3  15  14        0.19       -9.25     28.49 o
   0  16  14        0.05        7.03     61.04 o
   1  16  14       13.88       59.76     51.06 o
   2  16  14        0.06      -25.36     52.50 o
   4   0  15       73.39       30.32     24.37 o
   1   1  15      418.54      384.51     35.09 o
   2   1  15     1137.57     1083.66     52.54 o
   3   1  15       77.32       49.66     26.93 o
   5   1  15       93.35      118.20     30.32 o
   6   1  15       13.98      -46.14     62.17 o
   7   1  15        0.99       27.96     40.21 o
   1   2  15        6.84       18.02     20.65 o
   2   2  15       32.59       34.07     21.09 o
   3   2  15      716.31      660.04     34.91 o
   5   2  15      118.46       57.57     39.42 o
   6   2  15        1.09       -6.20     40.61 o
   7   2  15        2.25      127.44     44.40 o
   1   3  15      395.25      379.08     19.03 o
   2   3  15      316.83      282.56     31.71 o
   3   3  15      135.40      147.21     29.61 o
   4   3  15       36.49       25.60     17.62 o
   5   3  15       93.70      123.48     37.46 o
   6   3  15        2.24      -67.29     67.29 o
   7   3  15        4.72      126.12     40.89 o
   1   4  15       76.06       70.21     35.38 o
   2   4  15      599.81      572.49     34.99 o
   4   4  15        3.70      -36.35     36.35 o
   5   4  15       45.47       18.39     23.69 o
   6   4  15       25.39      -14.94     55.80 o
   1   5  15      172.07      192.48     32.02 o
   2   5  15     1183.05     1255.08     43.13 o
   3   5  15        0.42        6.84     15.32 o
   4   5  15       34.71       42.63     29.99 o
   5   5  15       37.94       44.82     41.09 o
   6   5  15        2.44       -9.61     41.84 o
   1   6  15      117.06      105.91     30.24 o
   2   6  15      413.68      381.00     31.64 o
   3   6  15      131.18      160.34     17.25 o
   4   6  15       48.25       32.52     30.41 o
   5   6  15       38.01       55.67     29.40 o
   6   6  15        4.96       32.52     54.71 o
   1   7  15      187.96      210.31     28.56 o
   2   7  15       23.12       31.11     25.27 o
   3   7  15       49.03       65.53     22.81 o
   5   7  15       51.23       21.97     42.27 o
   6   7  15        2.17       -7.47     43.08 o
   1   8  15       11.48       55.37     31.71 o
   2   8  15        6.76        1.32     33.61 o
   3   8  15      142.74      137.18     18.72 o
   4   8  15        4.49        4.83     42.25 o
   5   8  15       24.01       24.89     26.06 o
   6   8  15       13.43       -7.47     68.46 o
   1   9  15        8.66       47.90     35.99 o
   2   9  15      428.51      421.29     44.60 o
   3   9  15       46.69       39.78     20.59 o
   4   9  15        6.93      -15.34     28.48 o
   5   9  15       15.45       27.68     48.00 o
   1  10  15        6.19      -30.42     30.42 o
   2  10  15      356.73      349.61     42.41 o
   3  10  15        3.52       68.55     42.12 o
   4  10  15        7.81        6.15     45.51 o
   5  10  15       18.89      -16.70     55.12 o
   1  11  15       67.11       48.64     30.71 o
   2  11  15        0.95      -37.35     51.50 o
   3  11  15        7.07       12.09     32.39 o
   4  11  15        2.19      -20.12     40.09 o
   5  11  15       16.70       -7.03     54.59 o
   1  12  15       45.39       65.65     31.81 o
   2  12  15        0.48      -12.97     37.49 o
   3  12  15       46.22       66.95     26.01 o
   1  13  15        2.04      -16.71     39.60 o
   2  13  15       55.70       15.38     57.84 o
   3  13  15       29.78       90.79     31.69 o
   4  13  15        0.12      -31.64     52.73 o
   1  14  15        3.54       18.95     39.34 o
   2  14  15       52.80      102.69     54.05 o
   3  14  15       22.47       16.36     34.37 o
   1  15  15       20.49      -69.43     78.95 o
   2  15  15        0.01       -4.39     70.52 o
   3  15  15        0.37        6.15     62.31 o
   1  16  15       13.54       32.96     58.13 o
   0   0  16     1552.78     1805.67     80.56 o
   1   1  16      797.72      854.40     36.69 o
   2   1  16      121.31      133.59     23.91 o
   4   1  16      383.53      338.81     23.97 o
   5   1  16       41.36       56.31     25.07 o
   6   1  16        0.13      -31.20     63.84 o
   7   1  16        2.60      -27.24     52.71 o
   0   2  16      239.33      253.56     31.40 o
   2   2  16       37.05       25.42     14.94 o
   3   2  16      392.22      391.99     15.49 o
   5   2  16      150.93       91.89     24.14 o
   6   2  16        3.90      -25.82     43.78 o
   7   2  16        0.14        5.27     69.88 o
   1   3  16     2097.34     1952.88     83.18 o
   2   3  16      266.96      227.63     27.76 o
   3   3  16      920.81      857.35     69.69 o
   4   3  16      131.32      126.12     33.73 o
   5   3  16       18.87       51.13     30.98 o
   6   3  16        7.22       33.07     37.65 o
   0   4  16     1092.21     1244.94     54.61 o
   1   4  16        1.29       18.90     28.01 o
   2   4  16        0.63      -17.56     17.56 o
   3   4  16       46.30       37.79     27.84 o
   4   4  16      765.74      777.87     37.13 o
   5   4  16       50.55       41.24     22.40 o
   6   4  16        5.51       47.90     46.06 o
   0   5  16      435.68      488.22     35.71 o
   1   5  16       91.24      143.89     38.45 o
   2   5  16       33.36       28.97     19.28 o
   4   5  16      151.32      176.70     18.14 o
   5   5  16        9.00        3.24     24.72 o
   6   5  16       10.07        7.59     39.95 o
   0   6  16      154.72      156.00     32.20 o
   1   6  16      714.34      679.74     36.23 o
   2   6  16       77.74      101.24     28.78 o
   3   6  16       96.80      107.37     21.84 o
   4   6  16        6.85       29.93     19.21 o
   5   6  16       67.77       20.88     25.51 o
   6   6  16       13.68       31.20     54.80 o
   0   7  16       51.74       47.90     33.22 o
   2   7  16       23.35       20.39     22.15 o
   3   7  16      788.40      761.35     27.18 o
   4   7  16       10.27       30.76     36.29 o
   5   7  16        0.16      -20.21     45.97 o
   6   7  16        0.72        9.23     51.40 o
   0   8  16      226.05      230.27     35.50 o
   1   8  16        5.34      -23.29     36.15 o
   2   8  16       21.07        2.95     23.96 o
   3   8  16       34.17       19.88     25.68 o
   4   8  16      145.06      128.32     18.42 o
   5   8  16       63.51       20.58     35.16 o
   6   8  16        7.47       10.55     65.87 o
   0   9  16       92.34      104.15     37.07 o
   1   9  16        0.07        2.56     27.30 o
   2   9  16       63.62       34.99     27.57 o
   3   9  16       34.88       58.10     27.35 o
   4   9  16       22.64       29.27     19.91 o
   5   9  16        0.09       16.70     47.65 o
   0  10  16       10.35       13.18     44.57 o
   1  10  16      357.81      286.96     32.65 o
   2  10  16       25.52       -6.15     41.05 o
   3  10  16        1.08      -10.11     46.01 o
   4  10  16        3.05        3.83     31.18 o
   0  11  16      125.65      131.83     43.51 o
   1  11  16      118.26       81.99     30.68 o
   2  11  16        0.06      -53.18     53.18 o
   3  11  16      103.29       83.05     44.18 o
   4  11  16       34.30       40.43     32.36 o
   5  11  16        1.81       29.44     53.15 o
   0  12  16        7.29       10.99     47.25 o
   1  12  16        8.39       -5.88     37.43 o
   2  12  16       30.35       69.53     32.23 o
   3  12  16        5.98        5.72     29.47 o
   4  12  16        6.60       60.64     42.88 o
   0  13  16       10.13       50.10     48.70 o
   1  13  16       10.33      -19.80     40.41 o
   2  13  16       12.96       30.76     51.89 o
   3  13  16        3.98       56.52     27.89 o
   4  13  16        0.58       56.09     32.88 o
   0  14  16       50.79      118.65     42.82 o
   1  14  16       78.00       54.49     58.24 o
   2  14  16        5.01       62.50     37.17 o
   3  14  16        3.02       -6.59     61.53 o
   1  15  16        6.08       64.83     38.01 o
   2  15  16        0.02       16.80     63.50 o
   1  16  16        2.75       28.76     93.82 o
   4   0  17     2399.88     2426.82     62.07 o
   6   0  17        0.48      -17.14     64.36 o
   1   1  17     1071.21     1123.65     52.20 o
   4   1  17      415.22      384.51     28.82 o
   5   1  17       12.97      -14.86     33.04 o
   6   1  17       10.71       41.92     50.32 o
   1   2  17      512.81      484.70     36.13 o
   4   2  17       27.78       35.43     22.33 o
   5   2  17        8.49       34.46     32.43 o
   6   2  17       10.74        2.21     41.82 o
   1   3  17      405.79      411.64     24.21 o
   5   3  17       33.59       24.38     22.81 o
   6   3  17        7.73      -34.72     63.50 o
   1   4  17      717.84      666.53     25.08 o
   2   4  17     1268.73     1209.78     54.96 o
   4   4  17     1068.84      946.12     49.26 o
   5   4  17       51.02       75.43     31.46 o
   6   4  17        0.01       50.92     36.58 o
   1   5  17      244.07      252.88     23.11 o
   2   5  17        2.58       14.78     15.39 o
   3   5  17       12.43       30.12     21.29 o
   4   5  17       94.36      109.17     15.91 o
   5   5  17       66.10       49.71     33.55 o
   6   5  17        3.66      -15.33     44.03 o
   1   6  17      116.06       94.22     20.96 o
   2   6  17      744.53      787.31    106.13 o
   3   6  17      317.31      295.30     27.37 o
   4   6  17       40.58       40.87     34.90 o
   5   6  17       11.56      -15.96     36.90 o
   6   6  17       42.02       31.20     59.12 o
   1   7  17       22.36       37.79     35.52 o
   2   7  17      115.77      101.35     16.65 o
   3   7  17        0.06       25.89     23.58 o
   4   7  17       49.44       25.15     23.86 o
   5   7  17       67.48       31.01     29.16 o
   6   7  17        0.95        2.64     50.43 o
   1   8  17      436.77      426.89     24.73 o
   2   8  17      304.33      298.82     28.72 o
   4   8  17       84.10       54.21     25.12 o
   5   8  17       21.63       38.63     32.51 o
   6   8  17        1.24      -61.08     87.70 o
   1   9  17        2.15       15.82     37.10 o
   2   9  17       13.94       -5.71     40.21 o
   3   9  17        5.49       -0.14     31.20 o
   4   9  17        5.81      -15.94     34.58 o
   5   9  17       42.39       12.74     57.72 o
   1  10  17       11.72      -12.30     46.62 o
   2  10  17      335.12      440.32     38.92 o
   3  10  17        7.70       10.42     25.06 o
   4  10  17        1.74       17.39     26.70 o
   5  10  17        0.42        7.91     58.76 o
   1  11  17        0.71       46.76     54.93 o
   2  11  17       14.23       21.97     48.18 o
   3  11  17        0.01       33.94     25.86 o
   4  11  17        0.30       14.40     28.94 o
   5  11  17       19.92      -52.73     71.37 o
   1  12  17      132.35      104.47     32.08 o
   2  12  17       69.15       94.68     70.75 o
   3  12  17       36.39       34.97     35.47 o
   4  12  17        0.09       13.50     37.28 o
   1  13  17       17.70       22.95     37.36 o
   2  13  17        0.99      -19.77     60.08 o
   3  13  17        1.26       -3.64     34.16 o
   1  14  17       21.61       39.11     58.33 o
   2  14  17       22.58       14.06     60.80 o
   3  14  17        0.06       29.00     39.62 o
   1  15  17        3.53      -34.72     77.88 o
   2  15  17        0.68        7.68     60.86 o
   4   0  18     1091.74     1033.57     56.33 o
   6   0  18       28.05       64.16     55.29 o
   3   1  18      937.39      924.99     88.55 o
   4   1  18       24.96       23.54     21.56 o
   5   1  18       17.71        2.78     33.81 o
   6   1  18        4.13       66.39     36.49 o
   4   2  18        2.38      -14.63     23.19 o
   5   2  18       96.32       85.63     23.26 o
   6   2  18        3.37       30.76     56.07 o
   0   3  18      207.15      206.98     30.99 o
   1   3  18      269.85      291.35     32.05 o
   3   3  18     1582.99     1542.00     72.41 o
   5   3  18        1.00       11.18     54.93 o
   6   3  18        2.80       28.25     38.84 o
   0   4  18      106.06      137.55     30.05 o
   2   4  18        3.90        3.32     19.71 o
   3   4  18        2.22      -17.14     28.65 o
   5   4  18      220.30      229.84     20.51 o
   6   4  18        0.41        7.03     57.13 o
   0   5  18     1010.42      964.13     46.71 o
   1   5  18       92.95      113.88     21.29 o
   2   5  18      118.59      124.92     18.26 o
   3   5  18      307.43      290.03     27.32 o
   4   5  18        2.73       -3.81     24.13 o
   5   5  18       21.21       24.06     30.86 o
   6   5  18        1.68       72.95     46.35 o
   1   6  18       35.39        1.32     31.33 o
   2   6  18      330.85      334.65     23.51 o
   3   6  18       41.71       32.91     25.43 o
   5   6  18       13.81       15.67     30.28 o
   6   6  18        3.18       15.82     50.58 o
   0   7  18       43.30       44.38     33.74 o
   1   7  18       55.51       43.97     24.71 o
   2   7  18      118.11      123.48     32.97 o
   3   7  18      780.23      838.89     48.63 o
   4   7  18       50.09       59.76     33.97 o
   5   7  18        0.39       42.41     27.87 o
   6   7  18        0.07       20.65     64.48 o
   1   8  18       90.24       87.01     37.33 o
   2   8  18       49.29      107.93     25.71 o
   3   8  18        1.81        6.79     26.77 o
   4   8  18       67.77       43.77     29.25 o
   5   8  18      166.10       83.05     38.74 o
   0   9  18      471.34      460.10     36.33 o
   1   9  18        4.77       50.10     39.46 o
   2   9  18       21.04       46.14     40.89 o
   3   9  18       42.07       50.10     42.37 o
   4   9  18        3.75      -34.93     35.75 o
   5   9  18        4.88       18.39     38.93 o
   0  10  18        4.58      -36.03     46.86 o
   2  10  18      108.49      138.55     44.38 o
   3  10  18       23.45       -1.03     32.24 o
   4  10  18       13.85       59.48     32.47 o
   5  10  18        0.49      -47.90     71.47 o
   0  11  18       41.64       30.32     47.06 o
   1  11  18        0.41       -2.91     35.31 o
   2  11  18      140.26      142.40     28.38 o
   3  11  18      100.07       59.83     33.28 o
   4  11  18       13.36       -2.16     40.51 o
   0  12  18       82.48       -4.39     55.74 o
   1  12  18        4.74       25.88     36.61 o
   2  12  18       32.38        7.84     31.07 o
   3  12  18        0.13       -0.61     38.59 o
   4  12  18        0.42      -52.91     52.91 o
   0  13  18       96.97      164.35     38.48 o
   1  13  18        1.69        2.07     41.43 o
   2  13  18        0.02       40.43     52.30 o
   3  13  18        0.00       41.06     30.02 o
   1  14  18       83.08       78.66     48.81 o
   2  14  18       13.98       24.65     56.03 o
   3  14  18        6.76      -35.05     35.05 o
   0  15  18        0.97       21.09     65.60 o
   1  15  18        0.41      -28.84     54.56 o
   2  15  18       30.58       39.55     56.45 o
   4   0  19       36.15       68.11     38.64 o
   6   0  19       53.68       36.47     55.14 o
   4   1  19       17.22       27.97     39.55 o
   5   1  19      183.41      145.02     39.18 o
   6   1  19       25.12       46.39     38.46 o
   1   2  19      591.89      599.40     37.40 o
   4   2  19       12.02        3.52     39.54 o
   5   2  19       12.87       -8.42     23.99 o
   6   2  19        1.29       -9.67     61.35 o
   2   3  19        0.19      -23.73     28.84 o
   4   3  19       52.20       14.06     34.68 o
   5   3  19      241.34      183.65     25.41 o
   6   3  19        2.10       41.75     39.31 o
   1   4  19      281.51      295.74     33.00 o
   2   4  19      682.93      692.12     40.58 o
   3   4  19       86.66      100.19     30.80 o
   4   4  19       24.12       -0.83     25.08 o
   5   4  19        0.04       40.61     26.56 o
   6   4  19       29.34       23.63     41.23 o
   1   5  19      151.07      138.69     22.51 o
   2   5  19       73.53       96.38     23.35 o
   3   5  19       41.95       23.74     21.63 o
   4   5  19        3.82        3.08     35.21 o
   5   5  19       15.06      -19.59     28.85 o
   6   5  19       10.16       27.25     61.21 o
   1   6  19      419.20      415.27     30.17 o
   2   6  19        3.29       23.51     27.47 o
   3   6  19      114.63       96.70     25.56 o
   4   6  19       78.66       95.36     36.34 o
   5   6  19        1.53      -16.24     32.71 o
   6   6  19        3.02       30.04     39.89 o
   1   7  19       71.45       77.61     30.76 o
   3   7  19       45.09      -11.86     38.95 o
   4   7  19        9.14       -0.23     24.64 o
   5   7  19      123.78       93.06     29.19 o
   6   7  19       11.40       79.10     48.06 o
   1   8  19      113.67      151.61     37.12 o
   2   8  19       25.39       31.42     28.51 o
   3   8  19       83.95      116.45     35.01 o
   4   8  19        2.17       -8.07     26.35 o
   5   8  19        0.33      -26.37     64.41 o
   1   9  19        2.83       -9.67     43.86 o
   2   9  19        2.53       23.73     39.41 o
   3   9  19       39.78       28.67     23.70 o
   4   9  19        1.88       -2.89     31.63 o
   5   9  19        1.85      -27.68     65.64 o
   2  10  19       11.03       54.26     32.34 o
   3  10  19        0.02      -22.61     29.58 o
   4  10  19       65.70       90.04     20.06 o
   5  10  19        0.70      -27.68     58.35 o
   1  11  19       78.68      107.32     30.71 o
   2  11  19       18.14      -16.84     56.91 o
   3  11  19        8.86        8.26     33.43 o
   4  11  19        1.74      -22.73     32.92 o
   1  12  19        0.50      -37.79     64.96 o
   2  12  19        2.08        8.47     38.34 o
   3  12  19       19.61       26.70     35.62 o
   4  12  19        0.88       45.20     28.91 o
   1  13  19        1.74        4.57     41.96 o
   2  13  19        1.18       10.86     44.93 o
   3  13  19        8.62       39.15     27.25 o
   1  14  19        2.06       -5.27     66.22 o
   2  14  19       17.40      -37.25     42.34 o
   1  15  19       34.32       -4.98     39.00 o
   2   0  20      138.99      154.68     30.53 o
   4   0  20      301.84      286.36     26.81 o
   4   1  20        5.59        8.44     37.96 o
   5   1  20        1.38      -24.10     39.42 o
   2   2  20        8.15       24.61     29.75 o
   3   2  20        1.73       10.99     33.26 o
   4   2  20       62.81       10.55     42.97 o
   5   2  20      100.83      109.63     21.28 o
   6   2  20        4.24      -16.78     53.61 o
   0   3  20       17.50       47.46     30.75 o
   1   3  20      553.17      571.71     36.05 o
   4   3  20       14.25      -18.90     36.87 o
   5   3  20        0.04        2.20     50.06 o
   6   3  20        4.97      -87.22     87.22 o
   1   4  20        4.15       31.64     30.93 o
   2   4  20      191.19      189.84     31.30 o
   3   4  20        0.34       13.60     23.74 o
   4   4  20      196.73      157.07     36.69 o
   5   4  20        2.62        9.02     24.84 o
   6   4  20       18.96        2.64     66.27 o
   0   5  20       14.45       27.25     31.98 o
   1   5  20      126.70      199.51     32.49 o
   4   5  20        4.22      -21.09     35.17 o
   5   5  20        1.33        1.35     30.51 o
   6   5  20       10.35      -34.28     79.56 o
   1   6  20        1.44       17.95     25.41 o
   2   6  20       73.96       50.28     25.81 o
   3   6  20       48.72       35.75     20.71 o
   4   6  20      203.41      225.11     51.40 o
   5   6  20       43.03      -14.20     40.71 o
   6   6  20        8.83       24.52     38.36 o
   0   7  20       54.08       95.36     37.58 o
   1   7  20      219.90      168.75     36.29 o
   2   7  20      185.52      190.15     28.34 o
   4   7  20       20.12      -10.24     31.40 o
   5   7  20        0.72       13.66     31.86 o
   1   8  20       25.11       21.09     40.76 o
   2   8  20      156.13      118.21     36.80 o
   4   8  20       29.25       77.81     28.04 o
   5   8  20        0.10      -45.26     69.90 o
   0   9  20        1.74       86.57     40.51 o
   1   9  20        3.23      -22.85     45.80 o
   2   9  20        0.05       -8.35     45.26 o
   3   9  20       12.17       10.10     25.97 o
   4   9  20        7.04       57.13     44.22 o
   5   9  20        0.00      -12.30     44.55 o
   0  10  20        7.66       52.73     44.90 o
   2  10  20       72.02       90.53     31.52 o
   3  10  20       15.08        6.67     29.23 o
   4  10  20       98.10       83.51     33.44 o
   5  10  20        1.96      -25.05     68.35 o
   0  11  20       38.92       65.04     47.87 o
   1  11  20       59.34       68.85     32.67 o
   2  11  20       77.10       76.18     22.89 o
   3  11  20       13.40      -25.45     41.88 o
   4  11  20       15.44       35.59     53.81 o
   1  12  20       26.80       30.09     44.38 o
   2  12  20       43.59       67.67     51.57 o
   3  12  20       23.19       52.96     28.14 o
   4  12  20        0.29      -15.24     31.35 o
   1  13  20        0.03        9.67     62.76 o
   2  13  20        6.72       11.95     42.07 o
   3  13  20        4.61      -24.76     46.62 o
   0  14  20       22.43        4.39     64.52 o
   1  14  20        1.47       18.54     40.02 o
   2  14  20       12.33      -37.14     52.41 o
   0  15  20       17.85       68.99     51.81 o
   1  15  20       12.05       11.32     31.11 o
   4   0  21      133.42      103.27     41.05 o
   6   0  21       21.32      -24.17     67.62 o
   4   1  21      146.55       97.82     21.60 o
   5   1  21       11.43       36.03     52.12 o
   6   1  21       24.99      -18.12     48.48 o
   2   2  21       34.99       19.13     20.45 o
   4   2  21        7.71       -4.89     26.83 o
   5   2  21        7.65      -14.50     56.95 o
   6   2  21        0.34       73.18     61.74 o
   2   3  21        2.75       19.77     30.26 o
   4   3  21      124.85      135.79     31.31 o
   5   3  21       15.57      -12.59     29.79 o
   6   3  21       43.23       18.80     41.41 o
   1   4  21        6.22        0.44     34.07 o
   3   4  21       22.96       20.21     35.20 o
   5   4  21        3.87       -0.44     35.53 o
   6   4  21       17.58       43.07     53.01 o
   1   5  21      297.76      305.07     41.75 o
   2   5  21      132.57      161.20     21.59 o
   3   5  21       19.83       38.67     40.79 o
   4   5  21       19.86       27.37     29.00 o
   5   5  21        0.45       21.31     26.61 o
   6   5  21        0.79       18.02     54.23 o
   1   6  21      373.84      328.26     30.94 o
   2   6  21      148.63      140.62     34.34 o
   4   6  21       46.31        9.62     39.55 o
   5   6  21       10.87       46.44     37.93 o
   1   7  21      248.24      233.95     23.66 o
   2   7  21       37.42       36.55     26.59 o
   3   7  21      396.50      412.06     23.83 o
   4   7  21        1.21        6.65     31.82 o
   5   7  21       12.82       50.34     33.01 o
   2   8  21        0.14        4.87     36.25 o
   3   8  21       18.52       50.98     43.15 o
   4   8  21        9.72       41.97     30.50 o
   5   8  21        6.22       31.20     61.79 o
   1   9  21       20.25       32.98     31.09 o
   2   9  21        3.45       17.14     43.40 o
   3   9  21       23.08       53.00     35.14 o
   4   9  21        1.27      -13.62     55.08 o
   5   9  21        6.18       11.43     52.01 o
   1  10  21       22.76       28.03     34.15 o
   2  10  21       90.11      119.09     41.01 o
   3  10  21        2.37      -17.70     27.40 o
   4  10  21       33.08       34.50     45.01 o
   1  11  21       69.69       85.25     50.24 o
   2  11  21       65.59       73.64     23.70 o
   3  11  21       74.70       73.48     26.78 o
   4  11  21        9.81       22.86     30.30 o
   1  12  21        8.84      -15.82     61.45 o
   2  12  21        1.58      -26.04     48.98 o
   3  12  21        1.44       29.12     42.43 o
   1  13  21        9.13       41.44     38.01 o
   2  13  21        1.40       31.51     28.68 o
   3  13  21        2.04      -21.45     38.28 o
   1  14  21        0.69      -28.77     44.16 o
   2  14  21       18.09       -2.88     33.69 o
   4   0  22       26.52       49.10     27.12 o
   6   0  22       20.01       79.10     49.46 o
   4   1  22       13.63       17.38     25.09 o
   5   1  22       19.72        4.39     54.57 o
   6   1  22        5.87       13.60     42.02 o
   1   2  22      590.83      644.60     52.51 o
   2   2  22        6.19        8.35     36.52 o
   3   2  22      139.98      195.99     31.47 o
   5   2  22       12.74       19.77     53.54 o
   0   3  22       45.28       19.77     33.96 o
   2   3  22      199.38      201.26     31.46 o
   3   3  22      106.63       98.87     32.84 o
   4   3  22       50.31       61.67     27.42 o
   5   3  22       10.55       41.31     55.27 o
   6   3  22        0.00       29.05     49.22 o
   3   4  22       70.10       54.05     34.30 o
   4   4  22       36.52       41.31     36.88 o
   5   4  22        2.18       -8.28     31.16 o
   6   4  22       20.47       -1.42     45.94 o
   1   5  22      346.88      355.76     23.07 o
   2   5  22       46.85        5.27     37.78 o
   3   5  22        6.08      -18.46     38.56 o
   5   5  22       21.42        2.45     63.28 o
   0   6  22     1885.36     1999.02     96.57 o
   1   6  22       11.68       20.65     25.74 o
   2   6  22        4.62       -6.60     29.36 o
   4   6  22        8.06       42.21     30.75 o
   5   6  22       10.38       21.94     38.86 o
   0   7  22      459.59      446.47     39.36 o
   1   7  22      214.70      213.43     23.48 o
   3   7  22       28.95       10.33     32.45 o
   4   7  22        5.55      -26.81     46.56 o
   5   7  22       48.04       98.43     38.84 o
   0   8  22      210.24      179.29     39.41 o
   2   8  22       80.02       67.88     25.16 o
   3   8  22       30.77       19.77     53.84 o
   4   8  22       26.85       87.26     30.28 o
   5   8  22        2.15       24.11     44.24 o
   0   9  22      303.60      387.15     37.12 o
   1   9  22       13.18       56.72     25.35 o
   2   9  22        4.73       15.38     49.48 o
   3   9  22        9.51        2.79     28.19 o
   4   9  22       43.46       97.89     32.08 o
   5   9  22        0.01       -6.15     73.60 o
   0  10  22      677.06      644.66     53.13 o
   1  10  22       81.68       52.82     38.89 o
   2  10  22        0.17        8.35     52.52 o
   3  10  22        0.07        5.17     30.48 o
   4  10  22        0.03      -13.70     45.21 o
   1  11  22        6.68       24.07     38.67 o
   2  11  22        6.10      -51.45     51.45 o
   3  11  22        1.53      -29.07     36.75 o
   4  11  22        4.72        8.73     47.24 o
   0  12  22       38.65       -1.14     43.91 o
   1  12  22        0.88       38.67     55.08 o
   2  12  22       26.65       27.75     28.46 o
   3  12  22        5.93       44.31     39.89 o
   0  13  22       16.24      -19.88     46.27 o
   1  13  22        3.92      -32.70     40.57 o
   2  13  22        0.03       28.37     29.43 o
   0  14  22       76.07       83.05     47.98 o
   1  14  22       75.00       74.85     25.30 o
   2   0  23     3881.14     3940.91    149.00 o
   4   0  23        1.19       52.29     37.58 o
   4   1  23       20.96       -4.39     49.51 o
   5   1  23        2.12      -12.78     33.62 o
   6   1  23        0.70      110.93    144.36 o
   1   2  23      213.06      218.84     34.78 o
   4   2  23        5.03       -7.67     28.70 o
   5   2  23        1.00      -16.47     29.74 o
   6   2  23        0.03       28.14     39.48 o
   2   3  23      526.04      489.17     27.47 o
   3   3  23        4.00       20.27     20.53 o
   4   3  23       16.45       39.55     39.83 o
   5   3  23        0.05       42.67     37.43 o
   1   4  23      794.79      719.81     43.23 o
   2   4  23     1678.43     1643.55     56.76 o
   3   4  23       65.42       28.12     35.13 o
   4   4  23        0.01      -25.20     32.67 o
   5   4  23        7.58       -1.88     35.58 o
   2   5  23       23.98       31.91     23.57 o
   3   5  23      289.40      254.20     19.49 o
   4   5  23        2.59      -16.35     32.35 o
   5   5  23        1.10       -0.44     48.22 o
   1   6  23       39.52       18.91     27.49 o
   2   6  23        7.46        2.20     41.23 o
   3   6  23       29.29       65.38     29.44 o
   4   6  23        7.46       34.72     51.73 o
   5   6  23        7.54        1.27     44.15 o
   1   7  23        7.49       39.41     29.59 o
   2   7  23      131.48      167.58     25.14 o
   3   7  23       26.39       31.70     32.02 o
   4   7  23        4.09      -10.15     34.34 o
   5   7  23        0.05       -2.77     42.52 o
   1   8  23      550.50      557.52     22.42 o
   2   8  23      118.87      155.03     26.68 o
   3   8  23       50.10       30.26     35.90 o
   4   8  23        0.00      -32.03     34.53 o
   5   8  23       16.11       92.28     46.49 o
   1   9  23       16.36       26.24     32.90 o
   2   9  23       59.22       33.25     28.92 o
   3   9  23       79.21       65.44     25.87 o
   4   9  23        6.77       48.23     42.86 o
   1  10  23       20.33       18.03     32.52 o
   2  10  23       17.83       69.61     31.65 o
   3  10  23        3.79       15.83     39.33 o
   4  10  23        1.65      -18.90     62.10 o
   1  11  23        1.76       -2.78     42.29 o
   2  11  23        2.47       33.41     40.21 o
   3  11  23       12.83       26.33     33.20 o
   1  12  23       99.82       86.38     25.13 o
   2  12  23        0.64       12.76     34.25 o
   3  12  23        3.24        7.89     34.06 o
   1  13  23       42.05       60.33     27.63 o
   2  13  23        3.00       33.40     58.71 o
   1  14  23       11.08      -38.23     76.66 o
   2   0  24     1198.44     1030.05     54.16 o
   4   0  24        8.10       44.41     33.18 o
   6   0  24       13.01       39.11     58.65 o
   2   1  24      225.93      282.56     31.66 o
   3   1  24       63.43       74.61     26.61 o
   5   1  24        0.16      -17.66     36.13 o
   6   1  24        0.70       10.97     42.64 o
   0   2  24        3.13       50.10     35.87 o
   3   2  24       76.62       61.96     38.50 o
   4   2  24        1.03       10.46     30.59 o
   5   2  24       19.14       -6.81     63.72 o
   2   3  24      166.34      190.93     23.82 o
   3   3  24      155.99      166.58     23.83 o
   4   3  24       10.74       -2.86     29.51 o
   5   3  24        1.51        2.28     55.37 o
   3   4  24       34.30       89.65     39.44 o
   4   4  24        8.09       31.23     25.33 o
   5   4  24        2.44        6.15     38.77 o
   0   5  24        4.86        9.67     40.76 o
   1   5  24       79.85       71.63     19.35 o
   3   5  24       25.85       15.38     36.38 o
   4   5  24       10.00       19.68     26.52 o
   5   5  24        0.94        3.12     37.87 o
   2   6  24       41.61       50.22     24.74 o
   3   6  24       79.07        6.15     44.83 o
   4   6  24        4.05      -38.26     38.26 o
   5   6  24        0.99       -7.77     40.52 o
   2   7  24       54.91       90.52     42.85 o
   3   7  24       67.40       95.80     38.55 o
   4   7  24        0.56       22.23     36.89 o
   5   7  24        4.03      -31.64     81.36 o
   0   8  24       12.91      -25.05     49.38 o
   1   8  24       31.87       78.90     32.27 o
   2   8  24      147.88       97.12     41.38 o
   3   8  24       57.63       22.85     48.97 o
   4   8  24        3.82      -13.55     40.03 o
   0   9  24       55.46       34.28     54.01 o
   1   9  24       19.34       45.22     28.57 o
   2   9  24        5.40        1.76     58.06 o
   3   9  24        9.50        5.20     26.58 o
   4   9  24        0.31       -1.32     39.15 o
   0  10  24       14.07      -31.64     58.82 o
   1  10  24       56.28       43.84     38.03 o
   2  10  24        4.91       31.58     30.90 o
   3  10  24       43.44       81.09     33.24 o
   0  11  24      103.09       91.25     34.18 o
   1  11  24       75.63       19.80     34.16 o
   2  11  24        4.20        5.90     35.05 o
   3  11  24        3.00      -32.51     32.51 o
   0  12  24       23.61       11.94     43.72 o
   1  12  24       13.31       10.80     38.60 o
   2  12  24        5.29      -17.78     48.70 o
   0  13  24       16.17       33.40     57.73 o
   1  13  24        0.62      -54.43     54.43 o
   2  13  24        0.37        7.87     50.22 o
   2   0  25      410.78      500.96     40.30 o
   4   0  25       11.43        6.15     33.86 o
   1   1  25       18.20       42.67     23.22 o
   2   1  25       45.55       79.77     23.21 o
   3   1  25       67.61       69.79     28.42 o
   4   1  25        4.87       -9.91     32.88 o
   5   1  25       18.50      -32.74     58.74 o
   1   2  25       91.57       87.01     40.61 o
   2   2  25        0.20       39.11     42.42 o
   3   2  25        4.33       41.75     39.06 o
   4   2  25        0.21       23.78     30.26 o
   5   2  25        0.27       27.09     32.93 o
   1   3  25        0.09       35.16     39.79 o
   2   3  25       16.13      -25.49     45.13 o
   3   3  25      136.27      124.87     24.77 o
   4   3  25        6.13       31.83     33.71 o
   5   3  25       10.11       15.76     30.36 o
   3   4  25        9.15       21.59     29.49 o
   4   4  25        0.00       12.74     46.51 o
   5   4  25       18.09       23.80     30.22 o
   2   5  25        9.80      -13.95     32.69 o
   3   5  25        5.68       22.75     31.48 o
   4   5  25       17.97      -40.87     53.12 o
   5   5  25        5.77      -17.91     46.65 o
   1   6  25        2.12       29.76     35.81 o
   3   6  25        0.67        8.81     33.38 o
   4   6  25        1.68       41.75     41.82 o
   5   6  25        0.77       33.84     62.65 o
   1   7  25        4.70       16.14     26.71 o
   2   7  25        1.50       22.77     33.16 o
   3   7  25       65.29       66.23     31.25 o
   5   7  25        1.86      -30.76     54.13 o
   1   8  25       16.03        2.38     35.77 o
   2   8  25       29.28       40.70     35.22 o
   3   8  25       23.61       34.88     24.21 o
   4   8  25        5.24        0.23     32.55 o
   1   9  25       15.34       32.79     31.47 o
   2   9  25        2.04        8.18     31.89 o
   4   9  25        4.42       -4.83     61.71 o
   1  10  25        0.01       13.30     32.52 o
   2  10  25        9.26       16.05     35.27 o
   3  10  25        4.41       -7.91     63.66 o
   1  11  25        4.51       28.00     33.60 o
   2  11  25        6.20       27.66     55.10 o
   3  11  25        8.08       35.59     58.00 o
   1  12  25       13.40       18.40     35.15 o
   2  12  25        4.10       -3.90     32.32 o
   1  13  25        1.90       -0.81     43.17 o
   2   0  26       77.88       40.87     42.84 o
   4   0  26       23.94      -14.50     41.19 o
   1   1  26      252.29      205.66     33.54 o
   2   1  26       31.07       33.36     33.18 o
   3   1  26       15.58       47.51     22.44 o
   4   1  26       18.98       29.52     29.29 o
   5   1  26        5.05      -52.34     52.34 o
   1   2  26       39.20       48.14     29.80 o
   2   2  26        1.06       21.09     44.47 o
   3   2  26       32.06       31.20     38.79 o
   4   2  26        0.42       -0.59     29.80 o
   5   2  26       10.55       54.08     49.66 o
   1   3  26       22.97      -20.21     43.83 o
   2   3  26       32.87       22.44     30.70 o
   3   3  26      122.54       88.77     41.57 o
   5   3  26       14.57       39.45     36.55 o
   0   4  26      128.74      170.06     36.23 o
   1   4  26       25.65       65.48     40.71 o
   3   4  26        7.32        1.01     33.99 o
   4   4  26        8.98      -58.19     58.19 o
   5   4  26        2.23      -28.56     54.75 o
   1   5  26      134.36      132.71     39.69 o
   4   5  26        1.38       36.20     30.25 o
   5   5  26        1.15       46.09     63.50 o
   1   6  26       15.75       12.74     45.63 o
   3   6  26       41.24      -29.90     36.93 o
   4   6  26        2.90       41.95     32.96 o
   5   6  26        6.16        9.67     49.92 o
   0   7  26      331.88      250.04     35.24 o
   1   7  26       22.24       17.83     34.35 o
   3   7  26      100.33       74.17     32.18 o
   4   7  26        6.62       11.63     25.38 o
   0   8  26        0.35       21.41     34.74 o
   1   8  26       12.73      -13.62     55.83 o
   2   8  26       30.99       58.45     51.71 o
   4   8  26        0.61      -30.76     57.57 o
   0   9  26       87.80       85.16     34.48 o
   1   9  26        5.10        9.61     29.62 o
   2   9  26        3.24       40.87     52.88 o
   3   9  26        3.84        7.28     32.96 o
   4   9  26        1.64        0.33     39.25 o
   0  10  26        7.61       41.87     67.89 o
   1  10  26        3.67       -4.56     36.08 o
   2  10  26        1.28       14.83     41.19 o
   3  10  26       25.92      -21.29     44.27 o
   0  11  26       58.27      150.73     37.38 o
   1  11  26       24.02       21.53     35.41 o
   2  11  26        4.81       31.11     42.86 o
   3  11  26       16.35      -45.89     56.12 o
   0  12  26       10.79       24.17     61.42 o
   1  12  26        0.01       18.97     35.69 o
   2  12  26        4.13      -12.08     40.76 o
   0  13  26        6.24       94.04     46.72 o
   1   1  27      346.12      331.43     17.07 o
   2   1  27        1.07        9.54     26.64 o
   3   1  27       17.85      -26.81     44.88 o
   5   1  27       10.77       44.38     42.16 o
   1   2  27      158.28      114.99     28.37 o
   2   2  27       27.25       20.67     31.74 o
   4   2  27        0.77       -6.45     27.13 o
   5   2  27        0.11      -17.14     53.83 o
   1   3  27      190.52      236.42     33.00 o
   2   3  27       66.28       40.43     42.85 o
   3   3  27        1.24       82.62     44.47 o
   4   3  27        3.04      -14.50     28.14 o
   5   3  27       13.00       -0.27     37.93 o
   1   4  27       40.35       66.80     40.74 o
   3   4  27        3.08       34.03     31.46 o
   5   4  27        3.08        6.49     30.38 o
   2   5  27      108.94      161.60     24.89 o
   3   5  27       24.42      -42.63     53.86 o
   4   5  27        3.18      -16.44     39.47 o
   5   5  27        1.08       22.91     40.85 o
   1   6  27        2.79      -12.30     52.88 o
   2   6  27       43.45       32.52     51.22 o
   3   6  27       19.08       26.81     49.30 o
   4   6  27        0.66       22.41     48.73 o
   2   7  27       40.57      100.63     42.36 o
   1   8  27       16.88       15.44     37.34 o
   2   8  27        6.51       23.73     53.32 o
   3   8  27        0.65       16.96     29.01 o
   4   8  27       10.23        5.64     31.90 o
   1   9  27        2.54      -24.61     65.99 o
   2   9  27       66.57      121.43     36.60 o
   3   9  27        0.95       31.95     92.94 o
   1  10  27        5.58       11.08     43.01 o
   2  10  27        1.88       81.74     62.18 o
   3  10  27       14.91       24.31     48.51 o
   1  11  27        0.36       16.45     35.33 o
   2  11  27        2.33       18.98     49.22 o
   1  12  27        3.78      -37.98     45.94 o
   2   0  28       26.94       18.20     33.41 o
   4   0  28       83.65      114.87     49.00 o
   0   1  28        4.36       31.20     46.67 o
   1   1  28       14.37       46.28     31.01 o
   2   1  28        7.43       -4.70     35.06 o
   3   1  28        0.62      -14.65     23.87 o
   4   1  28       12.11        1.31     24.62 o
   5   1  28        4.42      -28.33     46.54 o
   1   2  28      197.31      287.51     59.58 o
   2   2  28        5.89       25.49     47.88 o
   3   2  28       70.66       76.07     29.91 o
   4   2  28        2.06        0.13     35.11 o
   5   2  28        6.16      -61.08     61.37 o
   1   3  28       11.12       22.41     45.53 o
   2   3  28        9.59      -39.11     56.85 o
   3   3  28        1.86        7.91     50.70 o
   4   3  28        2.61       -2.38     26.80 o
   5   3  28        4.73       44.38     53.52 o
   0   4  28       96.23      113.82     39.50 o
   1   4  28        3.98       25.05     43.46 o
   2   4  28        8.48       15.38     46.13 o
   3   4  28       18.11       22.07     27.37 o
   4   4  28       51.53       50.33     22.14 o
   1   5  28       24.41       19.77     49.08 o
   2   5  28        1.47       45.26     45.79 o
   3   5  28        4.90      -17.14     54.07 o
   1   6  28       25.02       -1.11     36.35 o
   2   6  28       14.99      -58.45     58.72 o
   3   6  28        3.27      -21.53     57.35 o
   4   6  28        5.44       34.82     33.19 o
   0   7  28        7.85      -36.47     63.09 o
   1   7  28        3.69        1.77     37.64 o
   2   7  28        1.62        3.08     56.77 o
   3   7  28        0.71      -48.80     48.80 o
   4   7  28        4.61        6.09     33.21 o
   1   8  28        0.34      -16.70     61.62 o
   2   8  28        2.18       -0.58     45.70 o
   3   8  28       27.30       36.70     41.23 o
   0   9  28        8.66       49.22     59.03 o
   1   9  28        7.91       31.57     31.17 o
   2   9  28        1.54      -39.99     71.04 o
   3   9  28        6.43      -33.14     51.31 o
   0  10  28       82.55      140.62     39.14 o
   1  10  28        0.01      -16.15     37.79 o
   2  10  28        5.63       11.75     36.64 o
   0  11  28        3.64       16.70     62.87 o
   1  11  28        0.31        9.67     65.20 o
   2  11  28        0.06      -35.08     56.28 o
   2   0  29        2.28      -25.49     51.67 o
   1   1  29      152.69      196.77     21.26 o
   2   1  29       53.31       14.50     49.45 o
   3   1  29       14.22       38.23     46.95 o
   4   1  29        0.66       72.73     30.52 o
   5   1  29       20.47       13.11     47.24 o
   1   2  29       18.75        6.88     28.67 o
   2   2  29        9.63      -12.74     53.44 o
   3   2  29      149.40      164.46     20.29 o
   4   2  29        0.20       14.31     23.18 o
   1   3  29      111.43      121.71     26.21 o
   2   3  29        0.45       14.35     27.49 o
   3   3  29       45.87       49.51     33.60 o
   4   3  29       11.52      101.95     33.59 o
   1   4  29        0.57       46.14     52.29 o
   2   4  29        0.79       36.03     50.32 o
   3   4  29       10.78       57.70     27.41 o
   4   4  29        0.96       11.49     30.08 o
   1   5  29       22.63        9.67     51.23 o
   2   5  29       91.43       99.89     35.38 o
   4   5  29        8.45      -63.80     63.80 o
   1   6  29        0.03        5.14     37.82 o
   2   6  29       21.98       43.07     50.43 o
   3   6  29       61.11       51.00     34.54 o
   4   6  29        0.00      -21.70     40.98 o
   1   7  29       37.41        8.27     40.15 o
   2   7  29        7.30       12.34     31.21 o
   3   7  29       39.20       70.28     52.29 o
   1   8  29        0.11       49.22     51.56 o
   3   8  29       11.95       21.09     55.24 o
   1   9  29        0.78       23.11     42.74 o
   3   9  29        3.82       63.57     28.93 o
   1  10  29        2.16       14.94     67.06 o
   2  10  29        4.74       12.81     35.78 o
   1  11  29        8.39       20.42     36.57 o
   0   0  30       37.16       52.73     48.36 o
   2   0  30        0.06      -42.63     60.44 o
   0   1  30       50.84       55.51     33.62 o
   1   1  30       43.28       26.99     28.02 o
   2   1  30        2.05      -19.09     37.78 o
   3   1  30        2.94       21.18     33.52 o
   4   1  30       50.59       74.89     23.93 o
   1   2  30       55.72       76.35     26.23 o
   2   2  30        0.01      -18.53     29.96 o
   4   2  30        0.16      -12.23     47.46 o
   0   3  30        2.47       63.28     47.10 o
   1   3  30       46.27       14.50     46.84 o
   2   3  30        0.05       66.35     27.18 o
   3   3  30        0.80       -3.95     39.36 o
   4   3  30       24.62      -43.39     43.39 o
   1   4  30        1.05       52.73     33.08 o
   2   4  30        2.22       21.53     54.34 o
   3   4  30        0.69        4.81     31.22 o
   4   4  30       17.79       15.38     56.73 o
   0   5  30       72.56      114.25     45.05 o
   1   5  30        2.56       -7.29     41.53 o
   2   5  30       10.08      -34.10     34.10 o
   3   5  30        9.84       60.97     32.75 o
   4   5  30       31.48       31.03     39.11 o
   0   6  30       49.60       90.96     41.40 o
   1   6  30        2.71       73.13     32.91 o
   2   6  30        2.02       41.75     51.33 o
   3   6  30        2.25      -48.23     48.23 o
   0   7  30        1.47       29.00     58.63 o
   2   7  30        0.07       18.46     59.08 o
   3   7  30        4.14        2.92     42.22 o
   0   8  30       76.81      -60.64     70.52 o
   1   8  30        0.67       28.56     58.60 o
   2   8  30        5.65      -23.29     69.94 o
   3   8  30        3.35       44.15     26.42 o
   1   9  30        4.78       55.81     53.18 o
   2   9  30        5.28        0.75     32.91 o
   1  10  30        1.30       21.10     31.36 o
   2   0  31      131.21       90.52     44.51 o
   4   0  31       20.17       49.06     32.04 o
   1   1  31       25.38       90.52     45.61 o
   2   1  31        2.40        4.39     53.93 o
   3   1  31        3.61       15.17     37.79 o
   4   1  31       20.98       73.00     30.17 o
   1   2  31       71.60      119.54     25.69 o
   3   2  31        1.45       13.35     34.70 o
   4   2  31        0.00       37.76     28.72 o
   1   3  31        0.28       11.43     57.31 o
   2   3  31        0.04       23.25     31.63 o
   3   3  31        2.29       27.60     34.82 o
   4   3  31       11.90        1.84     29.76 o
   1   4  31       17.05       46.11     33.24 o
   2   4  31       72.26      101.80     21.02 o
   3   4  31        7.29        9.20     42.43 o
   4   4  31       10.86       -9.67     59.12 o
   1   5  31       20.02       37.11     30.16 o
   2   5  31        0.01      -73.31     73.31 o
   3   5  31        1.89       25.92     36.45 o
   1   6  31       23.73       49.22     50.92 o
   2   6  31       10.72       61.80     36.29 o
   3   6  31        0.01       -8.09     43.47 o
   1   7  31        0.17      -46.14     70.20 o
   2   7  31       11.23       25.93     56.63 o
   3   7  31        0.01       62.84     46.01 o
   2   8  31       15.52       48.02     39.34 o
   1   9  31        5.19       74.71     51.94 o
   2   9  31        0.91       26.88     38.30 o
   1  10  31        0.76       30.89     42.01 o
   2   0  32        0.05       -3.95     52.70 o
   0   1  32       66.01       96.24     44.93 o
   1   1  32       43.60       43.50     51.86 o
   2   1  32       12.26       19.48     30.95 o
   4   1  32        5.60        7.46     41.04 o
   1   2  32       14.62        5.48     31.75 o
   2   2  32        2.62        8.35     51.33 o
   3   2  32        2.71      -17.73     41.91 o
   4   2  32        0.42       47.47     29.21 o
   0   3  32       11.52       11.13     38.99 o
   1   3  32       48.35       29.00     53.43 o
   2   3  32       10.65       35.11     36.60 o
   3   3  32       21.70       78.65     29.80 o
   0   4  32       10.85       24.26     39.12 o
   1   4  32       14.99       73.68     34.05 o
   2   4  32        0.93        5.81     36.59 o
   3   4  32       12.95       11.86     59.26 o
   0   5  32       66.73       70.54     35.86 o
   1   5  32       17.95        8.35     54.70 o
   2   5  32        6.50       23.83     33.44 o
   3   5  32       23.81       73.39     49.36 o
   0   6  32        7.06        0.88     62.32 o
   1   6  32        4.31      -50.00     50.00 o
   2   6  32        5.89       50.10     50.79 o
   3   6  32        0.12       52.69     34.36 o
   0   7  32        3.19       53.61     54.92 o
   1   7  32       17.61       33.77     41.73 o
   2   7  32        2.02      -50.10     72.07 o
   1   8  32        7.13      -14.44     47.82 o
   2   8  32        3.42       32.06     41.97 o
   0   9  32       32.02      -45.26     82.38 o
   1   9  32        2.70      -36.00     45.84 o
   2   0  33       29.63        6.03     39.23 o
   1   1  33        0.77       29.59     37.13 o
   2   1  33       41.49       58.89     48.59 o
   3   1  33       14.33       10.24     28.92 o
   1   2  33       36.62       66.38     28.07 o
   2   2  33        0.00       -6.58     41.07 o
   3   2  33        0.00      -37.01     43.61 o
   1   3  33       32.39       28.12     55.72 o
   2   3  33       16.49      -21.97     65.90 o
   3   3  33       23.59       50.84     28.55 o
   2   4  33       18.28       22.20     39.91 o
   3   4  33        2.71      -14.10     38.53 o
   1   5  33        0.96      -28.56     71.30 o
   2   5  33        9.95       18.38     33.15 o
   3   5  33        1.87       19.55     38.62 o
   1   6  33       31.26       26.21     42.93 o
   2   6  33        1.16       10.55     64.05 o
   2   7  33        1.81        6.13     42.15 o
   1   8  33        1.82       52.89     37.15 o
   0   0  34      316.19      417.03     51.58 o
   1   1  34        1.69       35.33     38.09 o
   2   1  34        7.27      -11.93     44.07 o
   3   1  34        3.78       55.63     33.56 o
   1   2  34        9.48       64.73     35.30 o
   2   2  34        0.03      -28.12     67.83 o
   0   3  34        9.18        6.47     43.55 o
   1   3  34        2.06       -6.29     36.12 o
   2   3  34       11.31       -0.06     35.65 o
   3   3  34        0.81       74.43     48.56 o
   0   4  34      163.85      255.32     44.02 o
   1   4  34       19.62       96.68     44.66 o
   2   4  34        1.90      -32.61     38.65 o
   1   5  34        3.76       -6.62     44.88 o
   2   5  34        0.01       68.11     47.32 o
   0   6  34        3.84        5.27     61.11 o
   1   6  34        4.89       23.83     43.17 o
   2   6  34        0.41       10.20     51.19 o
   0   7  34        1.24        2.64     62.92 o
   1   7  34        1.98        8.58     43.58 o
   1   1  35       12.46       35.66     30.06 o
   2   1  35       47.35       72.06     27.96 o
   1   2  35       21.34       11.42     29.78 o
   2   2  35        4.51       23.89     31.71 o
   1   3  35       39.27       40.43     53.58 o
   2   3  35       23.75       94.48     41.66 o
   1   4  35        2.12       40.23     31.34 o
   2   4  35        6.75        4.76     44.22 o
   1   5  35        0.16        1.81     54.39 o
   2   5  35       25.40       33.40     50.60 o
   2   0  36        0.02       36.47     52.95 o
   0   1  36        4.15       61.52     54.36 o
   1   1  36       30.71       66.21     26.12 o
   2   1  36        0.37       21.07     51.27 o
   0   2  36        6.63       58.01     59.31 o
   1   2  36       26.60       92.28     45.89 o
   2   2  36        0.90      -60.20     74.43 o
   0   3  36        3.79      -38.72     53.35 o
   1   3  36       33.46       31.92     33.11 o
   2   3  36        1.69       -4.81     37.13 o
   1   4  36        0.04       14.93     42.35 o
   0   5  36       22.11        1.80     48.22 o
   1   5  36        5.28      -22.41     76.93 o
   1   1  37        0.06      -27.72     54.38 o
   1   2  37        1.21      -27.74     42.13 o
 
